# Supplementary material for: Combined inhibition of histone deacetylase and cytidine deaminase improves epigenetic potency of decitabine in colorectal adenocarcinomas
Source: Clin Epigenetics. 2023 May 19;15:89. doi: 10.1186/s13148-023-01500-1 (PMC10199547; doi:10.1186/s13148-023-01500-1)
Supplement: Supplementary file 1 — Additional file 1. Table S1. Inhibition of cell viability. [file 13148_2023_1500_MOESM1_ESM.xlsx]

## Sheet: Cell viability 96h
	Supplementary table 1.1 Inhibition of cell viability followed by different epi-drug treatment for single treatment up to 96 hours.
	Drug treatment	Cell lines		Drug concentrations
				0.5 uM		1 uM		3 uM		6 uM		12 uM		25 uM
			Treatment time (h)	Inhibition % mean	SD	Inhibition % mean	SD	Inhibition % mean	SD	Inhibition % mean	SD	Inhibition % mean	SD	Inhibition % mean	SD
	Decitabine	Caco-2	24	3.465	1.061	5.294	1.177	10.89	2.286	13.06	1.505	17.33	1.282	22.02	2.044
			48	6.329	2.256	11.31	1.117	15.5	1.554	19.45	2.676	22.77	2.287	26.64	2.29
			72	7.646	1.674	19.25	0.9435	24.21	1.571	28.79	3.03	33.17	4.054	34.59	2.604
			96	13.06	1.505	22.21	2.883	28.63	3.096	34.03	1.271	39.96	3.995	42.2	2.714
		HCT-116-p53-wild type	24	1.973	2.357	6.62	0.515	9.088	0.4972	15.69	3.08	24.6	2.756	31.48	5.917
			48	8.642	0.58	13.33	1.5	18.28	0.987	24.61	2.79	34.25	2.644	44.32	1.79
			72	12.47	2.866	17.5	1.911	25.46	2.149	35.81	2.157	4.32	1.79	55.71	3.354
			96	18.53	2.215	25.34	2.683	34.25	2.644	41.07	2.627	47.87	3.819	62.88	2.992
		HCT-116-p53-null	24	5.065	1.058	6.354	0.95	10.24	1.165	12.36	1.569	16.06	1.296	20.49	2.327
			48	8.129	0.799	16.06	1.296	19.98	3.155	21.87	1.958	25	3.525	32.47	3.892
			72	12.78	2.18	21.06	3.667	25.32	2.064	31.72	1.599	38.36	4.409	51.9	3.581
			96	17.25	2.507	23.24	3.674	32.15	3.233	43.67	2.809	48.05	5.91	64.53	2.903
				0.5 mM		1 mM		3 mM		6 mM		12 mM
	PBA	Caco-2	24	4.653	1.685	9.306	3.369	15.84	3.435	20.59	4.466	22.71	6.578
			48	8.378	2.286	16.76	4.573	35.14	3.31	45.68	4.303	59.46	3.31
			72	13.42	2.305	26.83	4.61	43.18	2.624	56.14	3.412	80.68	2.934
			96	15.84	3.4535	31.68	6.87	46.16	3.826	73.03	4.633	85.94	1.539
		HCT-116-p53-wild type	24	10.73	6.46	13.17	9.77	18.04	2.274	28.85	1.509	53.75	6.446
			48	18.81	3.14	23.27	5.97	28.85	2.713	48.66	3.182	86.15	5.97
			72	25.65	3.692	33.83	4.316	46.53	5.419	67.91	1.196	95.57	4.129
			96	29.12	3.087	42.92	5.027	58.35	7.11	75.24	0.648	99.34	0.363
		HCT-116-p53-null	24	5.454	1.045	10.91	2.091	20.01	4.301	26.47	5.37	46.55	7.935
			48	13.54	2.14	19.63	8.299	17.07	4.28	49.26	7.735	78.48	8.115
			72	18.38	3.501	29.56	5.661	36.76	7	57.32	6.95	88.22	5.926
			96	26.97	3.465	43.38	9.718	53.93	6.93	67.38	7.049	99.02	1.654

## Sheet: Cell viability 5_10 days
	Supplementary table 1.2 Inhibition of cell viability followed by different epi-drug treatment for daily treatment up to 5 and 10 days.
	Drug treatment	Cell lines	Treatment time (Days)	Drug concentrations
				0.5 uM		1 uM		3 uM		10 uM		30 uM		40 uM		80 uM
				Inhibition % mean	SD	Inhibition % mean	SD	Inhibition % mean	SD	Inhibition % mean	SD	Inhibition % mean	SD	Inhibition % mean	SD	Inhibition % mean	SD
	Decitabine	Caco-2	5	46.17	4.253	50.75	0.381	54.33	1.274	56.32	0.51	58.92	3.826	66.87	1.517	68.22	0.68
			10	55.95	4.071	65.53	5.756	68.56	10.32	78	4.82	92.32	0.507	92.12	0.524	92.22	0.71
		HCT-116-p53-wild type	5	46.46	3.064	46.98	2.321	55.09	4.439	67.81	3.488	81.11	3.465	83.65	1.511	89.12	2.032
			10	51.46	2.321	51.98	3.064	62.5	4.085	72.81	3.711	81.32	7.3	87.65	2.47	91.73	2.026
		HCT-116-p53-null	5	48.19	0.657	53.82	3.299	55.81	0.629	58.44	0.9667	65.79	1.61	77.11	0.796	88.65	1.33
			10	53.19	0.553	58.82	3.31	60.81	0.645	63.44	1.022	70.79	1.818	78.12	0.912	89.16	1.21
				0.5 mM		1 mM		3 mM		6 mM		12 mM
	PBA	Caco-2	5	42.89	4.112	46.63	5.962	61.97	4.73	91.11	1.14	95.36	0
			10	25.3	3.428	38.23	2.012	63.59	3.92	93.93	0.88	95.82	0.229
		HCT-116-p53-wild type	5	15.74	2.254	19.43	5.729	53.17	2.593	88.95	0.836	98.06	0.57
			10	25.95	2.544	39.83	2.312	64.14	7.011	90.74	1.155	98.26	0.19
		HCT-116-p53-null	5	23.56	4.225	32.84	2.153	58.88	1.57	90.46	1.319	98.13	0.472
			10	25.84	3.45	35.26	6.253	53.5	2.44	93.41	0.878	97.91	0.17

## Sheet: Cell viability with combined 
		Supplementary table 1.3 Inhibition of cell viability followed by single/daily treatment of combined decitabine and PBA up to 5 and 10 days.
		Combined treatment	Treatment time (Days)	Cell lines	Inhibition % mean	SD
		Single treatment	5	Caco-2	82.44	1.247
				HCT-116-p53-wild type	78.57	1.444
				HCT-116-p53-null	69.75	3.775
		Daily treatment	5	Caco-2	90.976	2.056
				HCT-116-p53-wild type	84.7	0.749
				HCT-116-p53-null	78.75	3.663
			10	Caco-2	95.49	0.324
				HCT-116-p53-wild type	91.103	1.526
				HCT-116-p53-null	81.59	3.955

## Sheet: BrdU 
	Supplementary table 1.4 DNA synthesis followed by different epi-drug treatment
	Cell lines	BrdU Positive cells % after treatment for 48h
		Control		Decitabine 0.5 μM		Decitabine 1 μM		Decitabine 3 μM		Decitabine 6 μM		Decitabine 12 μM
		Mean value	SD	Mean value	SD	Mean value	SD	Mean value	SD	Mean value	SD	Mean value	SD
	Caco-2	100	4.353	90.94	4.185	78.36	3.657	69.24	2.86	69.47	1.851	54.88	2.424
	HCT116 P53+/+	100	1.636	94.11	1.443	74.63	2.978	64.33	1.792	60.01	4.212	51.73	1.456
	HCT116 P53-/-	100	2.924	82.32	3.74	70.32	5.621	70.37	0.239	57.02	2.757	46.79	0.939
	Cell lines	BrdU Positive cells % after treatment for 96h
		Control		Decitabine 0.5 μM		Decitabine 1 μM		Decitabine 3 μM		Decitabine 6 μM		Decitabine 12 μM
		Mean value	SD	Mean value	SD	Mean value	SD	Mean value	SD	Mean value	SD	Mean value	SD
	Caco-2	100	4.867	87.75	2.528	65.55	9.275	62.77	6.607	43.35	2.751	26.67	2.523
	HCT116 P53+/+	100	7.525	95.32	7.26	83.18	6.64	54.51	3.357	48.49	5.057	38.42	5.15
	HCT116 P53-/-	100	7.119	77.52	4.307	67	2.367	55.48	3.3	41.75	4.221	28.25	1.065
	Cell lines	BrdU Positive cells % after treatment for 48h
		Control		4-PBA 0.5 mM		4-PBA 1 mM		4-PBA 3 mM		4-PBA 6 mM
		Mean value	SD	Mean value	SD	Mean value	SD	Mean value	SD	Mean value	SD
	Caco-2	100	4.353	83.19	4.545	78.05	5.015	69.48	6.715	23.77	4.492
	HCT116 P53+/+	100	1.636	93.3	6.309	93.26	3.37	76.1	10.22	30.35	5.953
	HCT116 P53-/-	100	2.924	98.25	3.734	90.88	5.061	87.52	7.79	57.48	6.978
	Cell lines	BrdU Positive cells % after treatment for 96h
		Control		4-PBA 0.5 mM		4-PBA 1 mM		4-PBA 3 mM		4-PBA 6 mM
		Mean value	SD	Mean value	SD	Mean value	SD	Mean value	SD	Mean value	SD
	Caco-2	100	11.06	66.81	2.171	42.73	5.648	37.45	1.91	13.8	2.47
	HCT116 P53+/+	100	9.288	72.23	2.027	62.68	8.314	29.55	4.478	18.03	0.8444
	HCT116 P53-/-	100	0.2392	77.45	3.681	53.9	3.506	27.38	4.211	15.68	1.038
	Cell lines	BrdU Positive cells % for 48h
		Control		Decitabine 3 μM +4-PBA 3 mM
		Mean value	SD	Mean value	SD
	Caco-2	100	4.353	56.04	3.212
	HCT116 P53+/+	100	1.636	43.72	8.835
	HCT116 P53-/-	100	2.924	53.99	6.597
	Cell lines	BrdU Positive cells % for 96h
		Control		Decitabine 3 μM +4-PBA 3 mM
		Mean value	SD	Mean value	SD
	Caco-2	100	4.353	26.04	3.212
	HCT116 P53+/+	100	1.636	17.72	6.599
	HCT116 P53-/-	100	2.924	26.56	3.465

## Sheet: EdU
	Supplementary table 1.5 EdU positive percentage followed by different epi-drug treatment
	Cell lines	EdU Positive cells %
		Control		Decitabine 3 μM 48h		Decitabine 3 μM 96h		4-PBA 3 mM 48h		4-PBA 3 mM 96h
		Mean value	SD	Mean value	SD	Mean value	SD	Mean value	SD	Mean value	SD
	Caco-2	91.53	0.5686	71.37	1.856	51.73	3.63	72.03	1.436	62.17	1.656
	HCT116 P53+/+	96.7	2.052	81.67	3.868	57.2	5.434	69.5	2.358	49.87	1.801
	HCT116 P53-/-	97.3	0.6083	86.4	1.652	61.53	4.419	71.87	4.735	56.07	2.532
	Cell lines	EdU Positive cells %
		Control		Decitabine 3 μM +4-PBA 3 mM
		Mean value	SD	Mean value	SD
	Caco-2	91.53	0.5686	13.47	0.5508
	HCT116 P53+/+	96.7	2.052	14.57	4.835
	HCT116 P53-/-	97.3	0.6083	20.93	4.1
