# Supplementary material for: Combined inhibition of histone deacetylase and cytidine deaminase improves epigenetic potency of decitabine in colorectal adenocarcinomas
Source: Clin Epigenetics. 2023 May 19;15:89. doi: 10.1186/s13148-023-01500-1 (PMC10199547; doi:10.1186/s13148-023-01500-1)
Supplement: Supplementary file 3 — Additional file 3. Table S2. Differentially expressed genes and miRNAs following drug treatment. [file 13148_2023_1500_MOESM3_ESM.xlsx]

## Sheet: summary of DEGs and DEmiRNAs
Supplementary table 2.1: Summary of drug responsive DEGs and DE-miRNAs
Treatment	Number of genes (FC>|1.5|,FDR<0.05)
	DEGs	Up-regulated DEGs	Down-regulated DEGs
Decitabine	537	291	246
4-PBA	224	133	91
Decitabine+ 4-PBA	230	147	83
Treatment	Number of miRNAs (FC>|1.5|,FDR<0.05)
	DE-miRNAs	Up-regulated	Down-regulated
Decitabine	317	130	187
4-PBA	45	24	21
Decitabine+ 4-PBA	101	70	31

## Sheet: decitabine DEGs
Supplementary table 2.2: Decitabine DEGs
Gene Symbol	Chromosome	Fold Change	FDR P-val
ABCB1	chr7	1.9	0.045
ACTR1A	chr10	1.59	0.0093
ADAM9	chr8	1.53	0.0474
ADGRL1	chr19	1.64	0.0292
ADORA2B	chr17	2.02	0.033
ADRBK2	chr22	1.57	0.0428
AGFG2	chr7	1.77	0.0325
AKAP2	chr9	1.58	0.0093
AKR1C1	chr10	4.82	0.0412
ANXA1	chr9	2.93	0.0131
ARHGAP23	chr17	1.64	0.0221
ARHGDIB	chr12	2.31	0.0078
ARHGEF10	chr8	1.79	0.0166
ARNTL2	chr12	1.82	0.0378
ARPC5L	chr9	1.93	0.0335
ASPH	chr8	1.85	0.0289
ATF3	chr1	1.54	0.0167
ATP11A	chr13	1.58	0.043
ATP6V1E1	chr22	1.54	0.0153
B3GLCT	chr13	1.82	0.0097
B3GNT2	chr2	1.5	0.0222
BID	chr22	1.75	0.0179
BIRC3	chr11	1.88	0.0263
BTG3	chr21	1.51	0.013
BYSL	chr6	1.58	0.0485
C10orf54	chr10	1.53	0.0243
CAMSAP2	chr1	1.56	0.0148
CARS	chr11	1.8	0.0216
CCDC86	chr11	2.38	0.0139
CCL2	chr17	4.94	0.0189
CCNE2	chr8	1.59	0.0243
CD24	chrY	3.32	0.0376
CD44	chr11	2.99	0.0488
CD47	chr3	2.03	0.0228
CD9	chr12	1.56	0.017
CDC42EP3	chr2	3.25	0.0374
CDC6	chr17	1.56	0.0243
CDR2L	chr17	1.91	0.0142
CEACAM1	chr19	1.51	0.0116
CEBPD	chr8	1.57	0.0461
CELSR1	chr22	1.57	0.0263
CHAC2	chr2	2.32	0.041
CHST3	chr10	1.86	0.0109
CHUK	chr10	1.54	0.0058
CLCN4	chrX	2.7	0.0221
CLIC4	chr1	1.57	0.0398
CLSTN2	chr3	1.99	0.0081
COCH	chr14	1.65	0.0026
COL12A1	chr6	5.78	0.0245
COL4A1	chr13	1.83	0.0085
CPA2	chr7	4.81	0.0399
CPTP	chr1	1.52	0.0109
CREB3L1	chr11	1.93	0.0379
CRIM1	chr2	1.82	0.0335
CRY1	chr12	1.91	0.0389
CSNK1E	chr22	1.74	0.0401
CSRP1	chr1	2.01	0.0297
CTPS1	chr1	2.08	0.0176
CTSS	chr1	1.65	0.0229
CXCL1	chr4	2.68	0.0148
CXCL16	chr17	1.61	0.0351
CYB5B	chr16	1.88	0.0368
CYP26B1	chr2	1.53	0.0371
CYSTM1	chr5	1.79	0.0115
DAB2	chr5	1.56	0.0202
DAW1	chr2	1.61	0.0376
DBNDD2	chr20	2.14	0.0215
DDX52	chr17	1.5	0.0308
DEGS1	chr1	1.98	0.0093
DLGAP1-AS2	chr18	2.72	0.0093
DNAJA1	chr9	1.63	0.0058
DOCK1	chr10	1.66	0.0109
DPH3	chr3	1.59	0.0109
EDEM2	chr20	1.56	0.0115
EDNRB	chr13	2.79	0.0148
EHD4	chr15	1.55	0.0275
EIF5A2	chr3	1.53	0.0479
EMP3	chr19	2.02	0.0359
EPHA2	chr1	2.11	0.0321
ERGIC2	chr12	1.73	0.0185
ERI1	chr8	1.79	0.0109
ERRFI1	chr1	1.52	0.0485
FAM118B	chr11	1.63	0.0189
FAM134B	chr5	3.6	0.0093
FAM49B	chr8	1.88	0.0326
FAM50A	chrX	1.63	0.0322
FAM89A	chr1	1.7	0.0109
FHL2	chr2	1.85	0.0093
FKBP4	chr12	1.51	0.0366
FNDC3B	chr3	1.52	0.0397
FUT4	chr11	1.5	0.0245
FXYD5	chr19	1.64	0.0189
GART	chr21	1.63	0.0148
GATAD2A	chr19	1.67	0.0188
GCNT3	chr15	1.57	0.0399
GLA	chrX	1.56	0.0131
GNB5	chr15	1.72	0.0245
GPR161	chr1	2.42	0.0109
GPRC5A	chr12	3.87	0.0099
GPX2	chr14	2.97	0.0469
GSPT1	chr16	1.87	0.0245
HAGLR	chr2	2.73	0.0029
HBEGF	chr5	1.8	0.0297
HDGFRP3	chr15	1.68	0.0378
HEG1	chr3	2.44	0.0109
HLA-DPA1	chr6	1.78	0.0152
HOXB6	chr17	1.76	0.0397
HSPA2	chr14	1.57	0.0153
HSPB8	chr12	3.26	0.0393
ICAM1	chr19	2.28	0.0279
ICMT	chr1	1.64	0.0074
IER3	chr6	1.65	0.0294
IFNGR1	chr6	1.72	0.0336
IFRD1	chr7	1.59	0.0174
IFRD2	chr3	1.6	0.0229
IGFBP7	chr4	3.37	0.0024
ISYNA1	chr19	2	0.0203
JAG1	chr20	2.2	0.0365
KIF3C	chr2	1.6	0.0132
KIRREL	chr1	1.92	0.0258
KLHL18	chr3	1.6	0.0452
KRT15	chr17	1.57	0.0266
KRT18	chr12	1.67	0.0093
KTI12	chr1	1.58	0.03
L1CAM	chrX	3.24	0.0173
LAMA3	chr18	2.02	0.0194
LAMC1	chr1	1.69	0.0379
LAMP3	chr3	1.94	0.0181
LBH	chr2	1.61	0.0093
LIPC	chr15	2.37	0.0167
LLPH	chr12	1.53	0.0359
LPCAT3	chr12	1.69	0.0093
LRRFIP1	chr2	1.65	0.0378
LRRN4	chr20	1.79	0.0293
LTBP1	chr2	1.85	0.0366
MAP6	chr11	1.72	0.0263
MAP7D1	chr1	1.71	0.0385
MARS	chr12	1.5	0.0391
MATN2	chr8	1.55	0.0141
MCAM	chr11	1.94	0.0085
MEGF6	chr1	1.55	0.032
MFSD6	chr2	1.57	0.0245
MGAT4B	chr5	1.8	0.0207
MGLL	chr3	2.73	0.0396
MICAL2	chr11	2.12	0.0263
MICALL1	chr22	1.75	0.0241
MITF	chr3	1.73	0.0276
MLLT11	chr1	1.55	0.0396
MMP24	chr20	2.01	0.0203
MRPS6	chr21	1.51	0.0298
MUC13	chr3	2.77	0.0293
NAT8L	chr4	1.54	0.0401
NCLN	chr19	1.52	0.0488
NFIC	chr19	2.14	0.0187
NFKBIA	chr14	1.55	0.0488
NIPAL1	chr4	1.66	0.0493
NKX3-1	chr8	2.14	0.0357
NLRP11	chr19	1.57	0.0279
NOLC1	chr10	1.57	0.0435
NOP2	chr12	1.89	0.0143
NOX1	chrX	2.03	0.0115
NPPB	chr1	5.95	0.0165
NUDT5	chr10	1.5	0.0159
NXPE3	chr3	1.77	0.0181
OLR1	chr12	1.89	0.0367
OSTM1	chr6	1.84	0.0181
PAK6	chr15	1.72	0.0376
PALLD	chr4	1.64	0.0396
PDXK	chr21	1.64	0.0131
PDXK	chr21	1.73	0.0062
PEA15	chr1	1.87	0.0291
PERP	chr6	1.61	0.0377
PF4	chr4	1.59	0.0445
PFKFB2	chr1	1.83	0.0177
PGF	chr14	1.8	0.0391
PHLDA2	chr11	2.12	0.03
PITPNM1	chr11	1.54	0.0293
PKP4	chr2	1.67	0.0397
PLAU	chr10	2.48	0.0282
PLK2	chr5	2.35	0.0229
PLP2	chrX	1.88	0.0335
PLPP2	chr19	2.55	0.0003
PLXND1	chr3	1.83	0.0178
POLR1A	chr2	1.63	0.0116
POLR3K	chr16	1.69	0.031
PRC1	chr15	1.59	0.0131
PRRG4	chr11	1.56	0.0321
PSAPL1	chr4	1.72	0.0109
PTPN3	chr9	1.56	0.0203
PUSL1	chr1	1.61	0.0308
PVRL2	chr19	1.61	0.0335
PWP2	chr21	1.53	0.0341
RAB15	chr14	1.64	0.0208
RAB31	chr18	2.14	0.0312
RAB3B	chr1	1.57	0.04
RAB6B	chr3	1.61	0.0397
RAF1	chr3	1.51	0.0399
RAN	chr12	1.54	0.0368
RASL12	chr15	1.58	0.0455
RBP7	chr1	2.12	0.0109
RBPMS2	chr15	2.45	0.0328
RFC3	chr13	1.51	0.0276
RFTN1	chr3	1.85	0.0407
RGCC	chr13	4.96	0.0124
RHEB	chr7	1.53	0.0115
RHOD	chr11	1.58	0.0398
RHOQ	chr2	1.87	0.0115
RHPN2	chr19	1.5	0.0384
RITA1	chr12	1.99	0.0459
RNF157	chr17	1.92	0.0138
RRP36	chr6	1.6	0.0108
RUBCN	chr3	1.66	0.0215
S100A6	chr1	2.42	0.0196
S100P	chr4	2.57	0.0188
SAMHD1	chr20	1.54	0.0397
SARS	chr1	2.26	0.0093
SEL1L3	chr4	1.86	0.0451
SETD7	chr4	1.9	0.031
SH3KBP1	chrX	1.72	0.0294
SHB	chr9	1.51	0.047
SHROOM3	chr4	1.52	0.0455
SLC19A1	chr21	1.51	0.0382
SLC19A3	chr2	1.62	0.0397
SLC1A1	chr9	1.52	0.0173
SLC1A3	chr5	2.66	0.0109
SLC1A4	chr2	1.74	0.0276
SLC35G1	chr10	1.71	0.0341
SLC37A1	chr21	1.53	0.0399
SLC3A2	chr11	1.54	0.0108
SLC46A1	chr17	1.93	0.0261
SLC5A3	chr21	2.22	0.0365
SLC7A1	chr13	1.52	0.023
SLC7A6	chr16	3.02	0.0054
SLC7A8	chr14	2.47	0.023
SLCO4A1	chr20	1.99	0.041
SMIM13	chr6	1.78	0.0496
SNCAIP	chr5	1.85	0.0171
SNRPN	chr15	1.56	0.0488
SOCS2	chr12	2.54	0.0319
SOCS4	chr14	1.69	0.0392
SPAG1	chr8	3.7	0.0017
SPRTN	chr1	1.6	0.0058
SPTBN2	chr11	2.13	0.0445
ST6GALNAC3	chr1	1.55	0.0143
STC1	chr8	2.46	0.0435
STC2	chr5	1.5	0.0274
STIP1	chr11	1.74	0.0057
STX2	chr12	1.81	0.0172
SVIP	chr11	1.55	0.0377
TACC1	chr8	2.44	0.032
TAGLN	chr11	9.49	0.0429
TBC1D1	chr4	1.55	0.0328
TCF19	chr6	1.85	0.0166
TCOF1	chr5	1.61	0.0131
TFDP1	chr13	1.5	0.0124
TGOLN2	chr2	1.53	0.0148
TIGAR	chr12	2.34	0.0093
TIMP2	chr17	1.75	0.0319
TM4SF20	chr2	2.31	0.0124
TM4SF4	chr3	1.63	0.0358
TMEM109	chr11	1.83	0.0148
TMEM138	chr11	1.57	0.011
TMEM2	chr9	1.6	0.011
TMEM206	chr1	1.69	0.0319
TMPRSS2	chr21	1.73	0.0253
TMSB4X	chr20	2.09	0.0375
TNFAIP1	chr17	1.61	0.0275
TNFRSF21	chr6	1.88	0.0161
TPM1	chr15	1.56	0.0109
TRIM35	chr8	1.58	0.0245
TTLL12	chr22	1.52	0.0245
TTN	chr2	1.82	0.0167
TUBB2A	chr6	1.85	0.0263
TUBB6	chr18	1.67	0.0383
TUSC2	chr3	1.52	0.0054
TXNRD1	chr12	1.64	0.0186
UBE2L6	chr11	1.68	0.0354
UBE2M	chr19	1.51	0.0335
UCA1	chr19	5.07	0.0099
UCHL1	chr4	2.63	0.0124
UEVLD	chr11	1.62	0.0312
UGGT2	chr13	1.61	0.0115
UQCR11	chr19	1.61	0.032
VDR	chr12	1.65	0.0341
WDR77	chr1	1.5	0.0428
WWC1	chr5	2.26	0.0353
WWC3	chrX	1.75	0.035
XPOT	chr12	1.58	0.0452
YWHAH	chr22	1.97	0.0108
ZADH2	chr18	1.61	0.0397
ZNF114	chr19	1.73	0.0307
ACACB	chr12	-1.59	0.0294
ACAD11	chr3	-1.85	0.0453
ACAT2	chr6	-1.93	0.023
ACOT1	chr14	-1.65	0.0432
ACP6	chr1	-1.57	0.0158
ACSS2	chr20	-1.51	0.0324
ADH6	chr4	-2.41	0.0341
ADSS	chr1	-1.8	0.029
AGXT2	chr5	-2.39	0.0479
AHSG	chr3	-4.01	0.0293
AIG1	chr6	-2.82	0.012
ALDH6A1	chr14	-3.1	0.0131
AMACR	chr5	-2.24	0.0291
AMN	chr14	-1.84	0.0401
AMZ2P1	chr17	-1.63	0.0465
ANGPT1	chr8	-2.69	0.0158
ANKRD36	chr2	-1.84	0.0341
APOC1	chr19	-1.64	0.0109
ARHGAP26	chr5	-1.69	0.0203
ATG10	chr5	-1.58	0.0109
ATRN	chr20	-1.59	0.0449
ATXN1	chr6	-1.88	0.0428
BBIP1	chr10	-2.15	0.0236
BCL2L2-PABPN1	chr14	-1.56	0.042
BRAF	chr7	-1.51	0.0242
C14orf1	chr14	-1.56	0.0291
C1orf53	chr1	-1.77	0.0462
C6orf203	chr6	-1.66	0.0276
CBLB	chr3	-2.6	0.0058
CCDC144A	chr17	-1.85	0.0345
CCDC18-AS1	chr1	-1.87	0.0294
CCDC34	chr11	-1.61	0.0174
CCDC6	chr10	-1.71	0.0058
CCS	chr11	-1.52	0.0321
CD276	chr15	-1.69	0.0258
CD99L2	chrX	-1.67	0.0291
CDK19	chr6	-1.58	0.0155
CDRT4	chr17	-1.52	0.0311
CEP57	chr11	-1.59	0.0263
CEP83	chr12	-1.66	0.0314
CES1	chr16	-1.87	0.0087
CETN2	chrX	-1.55	0.0215
CHD9	chr16	-1.88	0.0314
CHEK1	chr11	-2.56	0.0245
CMBL	chr5	-1.58	0.0124
COL27A1	chr9	-1.68	0.0216
CPNE3	chr8	-1.74	0.0081
CYP51A1	chr7	-1.58	0.02
DDOST	chr1	-1.52	0.0276
DENND1A	chr9	-1.81	0.0036
DHCR7	chr11	-1.64	0.026
DHRS11	chr17	-1.69	0.0152
DHRS4	chr14	-1.83	0.0259
DIO1	chr1	-1.66	0.0359
DOK4	chr16	-1.7	0.0087
DZIP3	chr3	-1.78	0.0124
EBP	chrX	-1.86	0.0052
EFCAB11	chr14	-1.58	0.0261
ELL2	chr5	-2.08	0.0233
EPHX2	chr8	-2	0.0165
ERCC5	chr13	-1.53	0.0356
FADS1	chr11	-1.6	0.0383
FAR2P2	chr2	-1.58	0.0488
FBXO16	chr8	-1.68	0.0263
FDFT1	chr8	-1.69	0.0261
FDPS	chr1	-1.62	0.0062
FDXR	chr17	-1.88	0.0128
FLVCR1	chr1	-1.52	0.0339
FNBP1	chr9	-1.86	0.0123
FOXA1	chr14	-2.07	0.0282
FOXP4-AS1	chr6	-1.58	0.0479
FUS	chr16	-1.76	0.0391
G0S2	chr1	-1.98	0.0498
G3BP1	chr5	-1.58	0.0499
GABRA4	chr4	-2.67	0.0093
GCAT	chr22	-1.51	0.0348
GCNT1	chr9	-1.5	0.0436
GLG1	chr16	-1.74	0.0263
GLUD1	chr10	-1.59	0.0428
GLUL	chr1	-1.64	0.0085
GMDS-AS1	chr6	-1.67	0.0143
GPALPP1	chr13	-2.13	0.043
GPCPD1	chr20	-1.89	0.0109
GRAMD3	chr5	-1.69	0.0145
GSTA4	chr6	-1.9	0.0497
GSTZ1	chr14	-2.15	0.0115
GUCY2D	chr17	-1.54	0.0421
GUSBP3	chr5	-3.3	0.0368
GXYLT2	chr3	-2.24	0.0217
HCN3	chr1	-1.8	0.0365
HEMK1	chr3	-1.53	0.0203
HMGCR	chr5	-2.52	0.0058
HMGCS1	chr5	-5.55	0.012
HNRNPA1	chr12	-1.61	0.0186
HSD17B7	chr1	-1.94	0.0058
IDI1	chr10	-1.97	0.0109
IFT74	chr9	-1.54	0.0052
INSIG1	chr7	-5.81	0.0362
JAK1	chr1	-1.76	0.0397
KDM7A	chr7	-1.58	0.0486
KIZ	chr20	-1.96	0.0383
KTN1	chr14	-1.58	0.032
LAMA1	chr18	-1.55	0.0321
LMO7	chr13	-1.91	0.041
LSM11	chr5	-1.8	0.032
LSM14B	chr20	-2.29	0.0279
LSS	chr21	-1.81	0.0115
LZTFL1	chr3	-1.74	0.0137
MAGOH2P	chr17	-1.54	0.0391
MALAT1	chr11	-4.27	0.0131
MAP3K7CL	chr21	-1.64	0.0118
MAP4K4	chr2	-1.61	0.0297
MAVS	chr20	-1.77	0.0109
MDP1	chr14	-2.32	0.0332
METTL7A	chr12	-1.8	0.026
MGEA5	chr10	-1.53	0.0281
MIS18BP1	chr14	-1.8	0.041
MMAB	chr12	-2.13	0.0138
MSMO1	chr4	-2.54	0.0245
MTUS1	chr8	-1.57	0.0372
NGLY1	chr3	-1.65	0.0328
NPC1L1	chr7	-1.76	0.0383
NPHP3	chr3	-1.95	0.0124
NR2F2-AS1	chr15	-1.88	0.0277
NR3C1	chr5	-1.89	0.0271
NSDHL	chrX	-1.86	0.012
NT5DC1	chr6	-1.53	0.047
NUCKS1	chr1	-2.1	0.0399
ODC1	chr2	-1.54	0.0401
OLMALINC	chr5	-1.65	0.0488
OSER1-AS1	chr20	-1.5	0.0427
PAH	chr12	-1.87	0.0396
PAPLN	chr14	-2.02	0.0093
PAQR6	chr1	-1.67	0.0216
PCSK6	chr15	-2.14	0.0219
PCSK9	chr1	-2.6	0.0188
PCYOX1L	chr5	-2.02	0.0475
PDCD4	chr10	-1.93	0.0132
PDZRN3	chr3	-1.53	0.0291
PHF3	chr6	-2.14	0.0397
PICALM	chr11	-1.62	0.0471
PIN4	chrX	-1.59	0.0131
PITPNA-AS1	chr17	-1.74	0.0203
PKP4	chr2	-1.62	0.0473
PLA2G12B	chr10	-2.45	0.0321
PLAA	chr9	-1.91	0.0366
PNPLA3	chr22	-3.58	0.0109
PNPO	chr17	-1.51	0.017
POF1B	chrX	-2.57	0.0109
POLI	chr18	-1.96	0.0245
POLR1D	chr13	-1.59	0.0163
PPP1R26-AS1	chr9	-1.74	0.0233
PPP1R9A	chr7	-1.62	0.0245
PPP4R3B	chr2	-1.81	0.0115
PRODH	chr22	-1.75	0.0109
PSMD5-AS1	chr9	-2	0.0116
PUS10	chr2	-1.71	0.0286
QTRT1	chr19	-1.68	0.018
RAB11FIP4	chr17	-2.11	0.032
RASA4	chr7	-3.11	0.0052
RBKS	chr2	-1.99	0.0245
RBM39	chr20	-1.75	0.0354
REV3L	chr6	-1.76	0.0459
RFX7	chr15	-1.67	0.0408
RHEB	chr10	-2.18	0.0245
RMDN1	chr8	-1.56	0.0393
RPS21	chr20	-1.75	0.0291
RSPRY1	chr16	-1.51	0.0108
RUSC1-AS1	chr1	-2.05	0.0365
SCD	chr10	-2.62	0.0127
SCML1	chrX	-1.71	0.0126
SCRN2	chr17	-1.9	0.0215
SDHC	chr1	-1.61	0.0116
SEL1L	chr14	-1.65	0.0327
SEPTIN9	chr17	-1.56	0.0488
SERPINA10	chr14	-1.88	0.0245
SERPINF2	chr17	-2.99	0.0262
SESN3	chr11	-1.73	0.0332
SETDB2	chr13	-1.7	0.0328
SF3B1	chr2	-1.53	0.0339
SGOL2	chr2	-2.12	0.0376
SLC15A2	chr3	-1.51	0.0319
SLC25A1	chr22	-1.7	0.032
SLC35D1	chr1	-1.82	0.0266
SLC39A5	chr12	-1.69	0.0448
SLC44A5	chr1	-2.22	0.0093
SMAP1	chr6	-1.54	0.0328
SMARCD2	chr17	-1.79	0.0365
SMIM19	chr8	-1.56	0.0332
SOS1	chr2	-2.63	0.0124
SP3	chr2	-1.56	0.023
SPEF2	chr5	-3.27	0.0493
SPG7	chr16	-2.02	0.0365
SPIRE2	chr16	-1.63	0.0239
SPTLC3	chr20	-2.06	0.0339
SQLE	chr8	-2.8	0.0115
SRSF11	chr1	-2.01	0.0485
ST3GAL1	chr8	-1.82	0.0163
STARD4	chr5	-1.85	0.0224
STKLD1	chr9	-2	0.0429
SULT1C2	chr2	-2.14	0.0243
SUN1	chr7	-1.59	0.0493
SUSD2	chr22	-1.71	0.0335
SWT1	chr1	-1.59	0.0243
TAF9B	chrX	-1.73	0.0341
TBC1D19	chr4	-1.52	0.0177
TBC1D22A	chr22	-1.52	0.0245
TCAIM	chr3	-1.93	0.0328
TDRD3	chr13	-1.65	0.0446
TDRKH	chr1	-1.85	0.0378
TEF	chr22	-1.51	0.0457
THG1L	chr5	-1.56	0.0238
TM9SF3	chr10	-1.6	0.0324
TMEM116	chr12	-1.56	0.0366
TMEM141	chr9	-2.09	0.0435
TMEM256	chr17	-1.66	0.0247
TNIK	chr3	-1.5	0.0166
TNKS2	chr10	-2.01	0.0461
TOB2	chr22	-1.65	0.0432
TRANK1	chr3	-1.74	0.0166
TRAPPC6A	chr19	-2.11	0.0293
TRIM24	chr7	-1.69	0.0214
TRIM66	chr11	-1.56	0.0349
TTC3	chr21	-2.09	0.0292
TTC8	chr14	-1.52	0.0203
UAP1	chr1	-1.61	0.0314
UBL7-AS1	chr15	-2.29	0.041
UFL1	chr6	-1.98	0.0189
UPB1	chr22	-7.17	0.0109
UPRT	chrX	-1.53	0.0377
URB1-AS1	chr21	-1.51	0.0253
USP51	chrX	-2.05	0.0263
ZC2HC1A	chr8	-1.66	0.0384
ZCCHC7	chr9	-1.7	0.0198
ZFYVE16	chr5	-1.56	0.0436
ZKSCAN1	chr7	-1.51	0.0386
ZNF182	chrX	-2.08	0.0188
ZNF207	chr17	-1.66	0.0298
ZNF280D	chr15	-1.79	0.0481
ZNF33A	chr10	-1.51	0.0291
ZNF451	chr6	-1.79	0.0124
ZNF493	chr19	-1.67	0.0251
ZNF518A	chr10	-2.33	0.0281
ZNF608	chr5	-1.57	0.0424
ZNF720	chr16	-2.09	0.0282
ZNF827	chr4	-1.55	0.0263

## Sheet: decitabine DEmiRNAs
Supplementary table 2.3: Decitabine DE-miRNAs
Transcript ID(Array Design)	Chromosome	Fold Change	FDR P-val
hsa-miR-1260a	chr14	3.53	0.0001
hsa-miR-5684	chr19	2.64	0.0001
hsa-miR-4288	chr8	2.57	0.0001
hsa-miR-3909	chr22	2.54	0.0001
hsa-miR-3153	chr9	2.5	0.0453
hsa-miR-378h	chr5	2.42	0.0049
hsa-miR-6847-5p	chr8	2.33	0.0007
hsa-miR-3653	chr22	2.31	0.0046
hsa-miR-6762-5p	chr12	2.29	0.0001
hsa-miR-4787-3p	chr3	2.26	0.0498
hsa-miR-148b-3p	chr12	2.26	0.0172
hsa-miR-3610	chr8	2.18	0.0005
hsa-miR-138-2-3p	chr16	2.18	0.0483
hsa-miR-454-3p	chr17	2.15	0.0024
hsa-miR-148a-3p	chr7	2.11	0.0002
hsa-miR-6856-5p	chr9	2.1	0.0005
hsa-miR-497-5p	chr17	2.08	0.0121
hsa-miR-491-5p	chr9	2.03	0.0194
hsa-miR-4439	chr2	2.02	0.0005
hsa-miR-3122	chr1	1.98	0.0023
hsa-miR-7851-3p	chr12	1.98	0.0016
hsa-miR-181c-3p	chr19	1.98	0.0182
hsa-miR-4666a-5p	chr1	1.96	0.0012
hsa-miR-493-3p	chr14	1.96	0.0032
hsa-miR-6886-3p	chr19	1.94	0.001
hsa-miR-6893-5p	chr8	1.94	0.0113
hsa-miR-4428	chr1	1.93	0.0006
hsa-miR-3652	chr12	1.92	0.0065
hsa-miR-6870-5p	chr20	1.91	0.0012
hsa-miR-492	chr12	1.88	0.0052
hsa-miR-619-5p	chr12	1.87	0.001
hsa-miR-6887-3p	chr19	1.87	0.0067
hsa-miR-7111-5p	chr6	1.87	0.0006
hsa-miR-1273f	chr1	1.87	0.0021
hsa-miR-1234-3p	chr8	1.86	0.005
hsa-miR-6793-3p	chr19	1.86	0.001
hsa-miR-612	chr11	1.86	0.0109
hsa-miR-542	chrX	1.85	0.004
hsa-miR-498	chr19	1.83	0.002
hsa-let-7f-2	chrX	1.8	0.0027
hsa-miR-1914-5p	chr20	1.79	0.0017
hsa-miR-711	chr3	1.78	0.0008
hsa-miR-4725-3p	chr17	1.78	0.0024
hsa-miR-5093	chr16	1.77	0.0076
hsa-miR-6799-3p	chr19	1.77	0.017
hsa-miR-491-3p	chr9	1.76	0.0133
hsa-miR-642b-3p	chr19	1.75	0.0089
hsa-miR-4443	chr3	1.75	0.0006
hsa-miR-3156-3p	chr10	1.74	0.0206
hsa-miR-187-5p	chr18	1.74	0.002
hsa-miR-604	chr10	1.72	0.001
hsa-miR-3129-5p	chr2	1.72	0.0049
hsa-let-7b-3p	chr22	1.71	0.0363
hsa-miR-4746-5p	chr19	1.7	0.0154
hsa-miR-4749-3p	chr19	1.7	0.0019
hsa-miR-564	chr3	1.7	0.0123
hsa-miR-6505-5p	chr12	1.7	0.0402
hsa-miR-6829-5p	chr3	1.7	0.0019
hsa-miR-4800-5p	chr4	1.69	0.0102
hsa-miR-518c	chr19	1.69	0.0071
hsa-miR-1249	chr22	1.68	0.0008
hsa-miR-4667-5p	chr9	1.68	0.0315
hsa-miR-664a-3p	chr1	1.66	0.0066
hsa-miR-584-3p	chr5	1.66	0.0025
hsa-miR-4706	chr14	1.65	0.0012
hsa-miR-591	chr7	1.65	0.0116
hsa-miR-3609	chr7	1.64	0.0065
hsa-miR-4330	chrX	1.64	0.002
hsa-miR-1273g-3p	chr1	1.64	0.001
hsa-miR-585-3p	chr5	1.64	0.0136
hsa-miR-5739	chr22	1.63	0.0166
hsa-miR-1225	chr16	1.63	0.0169
hsa-miR-4659b-5p	chr8	1.62	0.0345
hsa-miR-6731	chr1	1.62	0.0277
hsa-let-7a-3	chr22	1.62	0.0025
hsa-miR-2467-3p	chr2	1.62	0.0054
hsa-miR-3183	chr17	1.61	0.0042
hsa-miR-193a-3p	chr17	1.6	0.0021
hsa-miR-5708	chr8	1.6	0.0035
hsa-miR-584-5p	chr5	1.6	0.0034
hsa-miR-6866-3p	chr17	1.6	0.0112
hsa-miR-656-5p	chr14	1.6	0.0125
hsa-miR-4783-3p	chr2	1.6	0.0121
hsa-miR-455-5p	chr9	1.6	0.0462
hsa-miR-5702	chr2	1.59	0.0334
hsa-miR-6850-3p	chr8	1.59	0.0035
hsa-miR-5589	chr19	1.59	0.0133
hsa-miR-6723	chr1	1.59	0.0102
hsa-miR-145-3p	chr5	1.59	0.0343
hsa-miR-1255a	chr4	1.58	0.0034
hsa-miR-6747	chr11	1.58	0.0484
hsa-miR-4300	chr11	1.58	0.0144
hsa-miR-103a-1	chr5	1.58	0.0045
hsa-miR-1282	chr15	1.58	0.0209
hsa-miR-1973	chr4	1.58	0.0018
hsa-miR-936	chr10	1.57	0.0125
hsa-miR-5681b	chr8	1.57	0.0056
hsa-miR-4436b-1	chr2	1.57	0.0073
hsa-miR-4436b-2	chr2	1.57	0.0073
hsa-miR-523-3p	chr19	1.57	0.0247
hsa-miR-4320	chr18	1.56	0.0137
hsa-miR-3146	chr7	1.56	0.0018
hsa-miR-4476	chr9	1.56	0.0069
hsa-miR-3945	chr4	1.56	0.0085
hsa-miR-3064-3p	chr17	1.55	0.0047
hsa-miR-4278	chr5	1.55	0.0108
hsa-miR-3664-5p	chr11	1.54	0.0031
hsa-miR-4774-3p	chr2	1.54	0.0146
hsa-miR-1301-5p	chr2	1.54	0.0138
hsa-miR-325	chrX	1.53	0.0028
hsa-miR-4296	chr10	1.53	0.0343
hsa-let-7f-1	chr9	1.53	0.0032
hsa-miR-297	chr4	1.52	0.0119
hsa-miR-202-5p	chr10	1.52	0.0063
hsa-miR-299-3p	chr14	1.52	0.0108
hsa-miR-4482-3p	chr10	1.52	0.0239
hsa-miR-5703	chr2	1.52	0.0135
hsa-miR-596	chr8	1.52	0.0037
hsa-miR-6883-3p	chr17	1.51	0.0446
hsa-miR-130b	chr22	1.51	0.0025
hsa-miR-651	chrX	1.51	0.0075
hsa-miR-605-5p	chr10	1.51	0.0182
hsa-miR-6812	chr20	1.51	0.0041
hsa-miR-3117-3p	chr1	1.51	0.0213
hsa-miR-6802-3p	chr19	1.51	0.0088
hsa-miR-125a-3p	chr19	1.5	0.0046
hsa-miR-6838-3p	chr7	1.5	0.028
hsa-miR-1281	chr22	1.5	0.0098
hsa-miR-6846	chr8	1.5	0.0316
hsa-miR-519a-3p	chr19	1.5	0.0049
hsa-miR-138-1-3p	chr3	-10.46	1.38e-06
hsa-miR-1226-3p	chr3	-7.34	4.36e-06
hsa-miR-7162-3p	chr10	-5.63	0.0003
hsa-miR-1224-5p	chr3	-4.34	6.41e-05
hsa-miR-6890-5p	chr3	-3.3	0.0004
hsa-miR-4274	chr4	-3.18	0.0019
hsa-miR-4669	chr9	-2.93	4.08e-05
hsa-miR-5196-5p	chr19	-2.77	0.0008
hsa-miR-134-5p	chr14	-2.76	0.0001
hsa-miR-6865-5p	chr17	-2.76	0.003
hsa-miR-6875-5p	chr7	-2.7	0.0055
hsa-miR-5195-3p	chr14	-2.64	0.0165
hsa-miR-8063	chr15	-2.58	0.0136
hsa-miR-4776-5p	chr2	-2.57	0.0011
hsa-miR-6872-5p	chr3	-2.57	0.0079
hsa-miR-140-5p	chr16	-2.52	0.0014
hsa-miR-6738-5p	chr1	-2.46	0.0082
hsa-miR-125a-5p	chr19	-2.37	0.0002
hsa-miR-6753-5p	chr11	-2.36	0.0002
hsa-miR-4537	chr14	-2.36	0.0007
hsa-miR-6726-5p	chr1	-2.32	0.0021
hsa-miR-23c	chrX	-2.28	0.0015
hsa-miR-6831-5p	chr5	-2.25	0.0006
hsa-miR-6832-5p	chr6	-2.24	0.007
hsa-miR-6070	chr21	-2.23	0.002
hsa-miR-6859-1	chr1	-2.21	0.0004
hsa-miR-6859-2	chr15	-2.21	0.0004
hsa-miR-6859-3	chr16	-2.21	0.0004
hsa-miR-22-5p	chr17	-2.21	0.0028
hsa-miR-330-3p	chr19	-2.2	0.0009
hsa-miR-6728-5p	chr1	-2.19	0.0036
hsa-miR-628-3p	chr15	-2.17	0.0038
hsa-miR-7702	chr9	-2.13	0.0018
hsa-miR-3187-3p	chr19	-2.09	0.0003
hsa-miR-30e	chr1	-2.04	0.0018
hsa-miR-346	chr10	-2.01	0.0011
hsa-miR-7846-3p	chr1	-2.01	0.0038
hsa-miR-4718	chr16	-2	0.0003
hsa-miR-1229-3p	chr5	-1.98	0.0057
hsa-miR-139-3p	chr11	-1.98	0.008
hsa-miR-3175	chr15	-1.96	0.0017
hsa-miR-3131	chr2	-1.96	0.0022
hsa-miR-331-5p	chr12	-1.96	0.0094
hsa-miR-6885-5p	chr19	-1.94	0.0004
hsa-miR-4454	chr4	-1.94	0.0024
hsa-miR-6746-5p	chr11	-1.94	0.0024
hsa-miR-4749-5p	chr19	-1.93	0.0008
hsa-miR-766-3p	chrX	-1.93	0.0253
hsa-miR-1266-5p	chr15	-1.92	0.0014
hsa-miR-143-3p	chr5	-1.91	0.0033
hsa-miR-6890	chr3	-1.9	0.007
hsa-miR-628	chr15	-1.89	0.0028
hsa-miR-339-5p	chr7	-1.89	0.0004
hsa-miR-5587-3p	chr16	-1.89	0.0268
hsa-miR-6744-3p	chr11	-1.88	0.0207
hsa-miR-301a-3p	chr17	-1.88	0.0451
hsa-miR-7160-5p	chr8	-1.87	0.0159
hsa-miR-671-3p	chr7	-1.87	0.0176
hsa-miR-6790-5p	chr19	-1.86	0.0006
hsa-miR-646	chr20	-1.86	0.0031
hsa-miR-4304	chr12	-1.85	0.0093
hsa-miR-3613-5p	chr13	-1.85	0.0103
hsa-miR-7974	chr19	-1.85	0.0107
hsa-miR-6803	chr19	-1.85	0.0049
hsa-miR-637	chr19	-1.85	0.0058
hsa-miR-6820	chr22	-1.85	0.0009
hsa-miR-550a-3p	chr7	-1.84	0.0018
hsa-miR-3185	chr17	-1.84	0.001
hsa-miR-4517	chr16	-1.84	0.0142
hsa-miR-3934-5p	chr6	-1.83	0.0012
hsa-miR-557	chr1	-1.82	0.0176
hsa-miR-4738-3p	chr17	-1.82	0.0053
hsa-miR-130a	chr11	-1.82	0.0062
hsa-miR-4267	chr2	-1.81	0.0005
hsa-miR-4684-3p	chr1	-1.8	0.0006
hsa-miR-7847-3p	chr11	-1.79	0.0007
hsa-miR-5681a	chr8	-1.78	0.0049
hsa-miR-4793-5p	chr3	-1.78	0.0051
hsa-miR-3615	chr17	-1.77	0.0142
hsa-miR-6845	chr8	-1.77	0.0087
hsa-miR-8064	chr3	-1.76	0.0084
hsa-miR-1283	chr19	-1.75	0.0171
hsa-miR-27a-5p	chr19	-1.74	0.0068
hsa-miR-210-5p	chr11	-1.74	0.0063
hsa-miR-7515	chr2	-1.74	0.0012
hsa-miR-4298	chr11	-1.73	0.0008
hsa-miR-1343-3p	chr11	-1.73	0.0026
hsa-miR-3607-5p	chr5	-1.72	0.0172
hsa-miR-8081	chr9	-1.72	0.0026
hsa-miR-3911	chr9	-1.72	0.048
hsa-miR-6741-5p	chr1	-1.72	0.0008
hsa-miR-1266	chr15	-1.71	0.0036
hsa-miR-532-3p	chrX	-1.7	0.001
hsa-miR-6812-5p	chr20	-1.7	0.0017
hsa-miR-3136-5p	chr3	-1.7	0.0073
hsa-miR-6088	chr19	-1.7	0.0068
hsa-miR-4638-5p	chr5	-1.7	0.0182
hsa-miR-888	chrX	-1.69	0.0029
hsa-miR-130a-3p	chr11	-1.69	0.0128
hsa-miR-4664-5p	chr8	-1.68	0.0107
hsa-miR-3939	chr6	-1.68	0.0012
hsa-miR-1237	chr11	-1.68	0.0073
hsa-miR-576-5p	chr4	-1.68	0.0057
hsa-miR-183-5p	chr7	-1.67	0.0181
hsa-miR-6828	chr3	-1.67	0.0294
hsa-miR-6804	chr19	-1.67	0.0107
hsa-miR-92b-3p	chr1	-1.66	0.0011
hsa-miR-6893	chr8	-1.66	0.0039
hsa-miR-7114-5p	chr9	-1.66	0.0011
hsa-miR-7162	chr10	-1.66	0.005
hsa-miR-6515-5p	chr19	-1.66	0.0148
hsa-miR-4730	chr17	-1.66	0.0084
hsa-miR-3679-3p	chr2	-1.66	0.0059
hsa-miR-3154	chr9	-1.66	0.0016
hsa-miR-548j-5p	chr22	-1.65	0.0366
hsa-miR-4465	chr6	-1.64	0.0118
hsa-miR-138-1	chr3	-1.64	0.0037
hsa-miR-3605-5p	chr1	-1.64	0.0381
hsa-miR-4785	chr2	-1.63	0.007
hsa-miR-197-3p	chr1	-1.63	0.0015
hsa-miR-4663	chr8	-1.63	0.022
hsa-miR-4737	chr17	-1.63	0.0381
hsa-miR-4784	chr2	-1.62	0.0031
hsa-miR-4788	chr3	-1.61	0.027
hsa-miR-6810	chr2	-1.61	0.002
hsa-miR-30e-3p	chr1	-1.6	0.0117
hsa-miR-4716	chr15	-1.6	0.0025
hsa-miR-4312	chr15	-1.6	0.0038
hsa-miR-6086	chrX	-1.6	0.0037
hsa-miR-555	chr1	-1.6	0.0204
hsa-miR-486-2	chr8	-1.6	0.0018
hsa-miR-26b-5p	chr2	-1.59	0.0034
hsa-miR-23a-5p	chr19	-1.59	0.0093
hsa-miR-1182	chr1	-1.59	0.0281
hsa-miR-3918	chr6	-1.59	0.0067
hsa-miR-4695-3p	chr1	-1.59	0.0164
hsa-miR-100-5p	chr11	-1.59	0.0035
hsa-miR-6790-3p	chr19	-1.59	0.0076
hsa-let-7i-5p	chr12	-1.58	0.0042
hsa-miR-1539	chr18	-1.58	0.0375
hsa-miR-433-3p	chr14	-1.58	0.0279
hsa-miR-129-2-3p	chr11	-1.58	0.0034
hsa-miR-302a-5p	chr4	-1.58	0.0115
hsa-miR-212	chr17	-1.57	0.037
hsa-miR-1301-3p	chr2	-1.57	0.0054
hsa-miR-1197	chr14	-1.57	0.0182
hsa-miR-502-5p	chrX	-1.57	0.0179
hsa-miR-3193	chr20	-1.57	0.0125
hsa-miR-6855	chr9	-1.56	0.0052
hsa-miR-4763	chr22	-1.56	0.003
hsa-miR-6869-5p	chr20	-1.56	0.0016
hsa-miR-518b	chr19	-1.55	0.022
hsa-miR-410	chr14	-1.55	0.0194
hsa-miR-921	chr1	-1.55	0.003
hsa-miR-7152-5p	chr10	-1.55	0.0017
hsa-miR-4685-3p	chr10	-1.55	0.0174
hsa-miR-7110-3p	chr3	-1.54	0.0027
hsa-miR-4507	chr14	-1.54	0.0035
hsa-miR-4419a	chr1	-1.54	0.0075
hsa-miR-4266	chr2	-1.54	0.0097
hsa-miR-663b	chr2	-1.53	0.0054
hsa-miR-7153-3p	chr18	-1.53	0.0039
hsa-miR-550a-5p	chr7	-1.53	0.0112
hsa-miR-1296-5p	chr10	-1.53	0.0019
hsa-miR-6747-3p	chr11	-1.53	0.0243
hsa-miR-517a-3p	chr19	-1.53	0.0173
hsa-miR-517b-3p	chr19	-1.53	0.0173
hsa-miR-662	chr16	-1.52	0.0311
hsa-miR-4767	chrX	-1.52	0.0021
hsa-miR-4446	chr3	-1.52	0.0215
hsa-miR-548aj-2	chrX	-1.52	0.0051
hsa-miR-212-5p	chr17	-1.52	0.032
hsa-miR-7843-5p	chr14	-1.52	0.0317
hsa-miR-6124	chr11	-1.51	0.0265
hsa-miR-3188	chr19	-1.51	0.0149
hsa-miR-4705	chr13	-1.51	0.0046
hsa-miR-3160-1	chr11	-1.51	0.0044
hsa-miR-3160-2	chr11	-1.51	0.0044
hsa-miR-4713-5p	chr15	-1.51	0.0173
hsa-miR-7151-3p	chr10	-1.51	0.0073
hsa-miR-520a	chr19	-1.51	0.0036
hsa-miR-6503	chr11	-1.5	0.0103
hsa-miR-1322	chr8	-1.5	0.0344
hsa-miR-181a-5p	chr1	-1.5	0.0036
hsa-miR-8057	chr18	-1.5	0.0072
hsa-miR-6849	chr8	-1.5	0.0062
hsa-miR-6794	chr19	-1.5	0.0039

## Sheet: PBA DEGs
Supplementary table 2.4: PBA DEGs
Gene Symbol	Chromosome	Fold Change	FDR P-val
SLC15A1	chr13	2.69	0.0003
ANKRD37	chr4	10.69	0.0102
LOX	chr5	9.94	0.0049
SLC26A3	chr7	6.73	0.0004
FAM13A	chr4	6.11	0.0047
FXYD3	chr19	5.96	0.0029
TNFSF10	chr3	5.4	0.0007
ATP8B2	chr1	5.21	0.0181
AKAP7	chr6	4.69	0.0004
MTTP	chr4	4.67	0.0293
ZG16	chr16	4.41	0.0069
SLC2A5	chr1	4.13	0.0304
SLC51A	chr3	4.1	0.0003
NDRG1	chr8	4.01	0.0002
MEP1A	chr6	3.95	0.0241
PFKFB4	chr3	3.84	0.0056
SLC6A8	chrX	3.84	0.0024
SLC6A10P	chr16	3.81	0.0011
HMGCS2	chr1	3.76	0.0392
DUSP6	chr12	3.45	0.0038
HSD17B2	chr16	3.4	0.0452
IL6R	chr1	3.38	0.0006
LGALS14	chr19	3.37	0.0083
PAG1	chr8	3.36	0.011
GABRA2	chr7	3.12	0.0218
GPR157	chr1	3.09	0.0261
PLOD2	chr3	3.05	0.0001
BNIP3	chr10	2.98	0.0076
ENO2	chr12	2.97	0.0355
APOC3	chr11	2.88	0.0315
BLCAP	chr20	2.85	0.0118
TNFSF4	chr1	2.8	0.0068
SLC36A1	chr5	2.77	0.0001
TNS1	chr2	2.77	0.0207
PDK1	chr2	2.71	0.0126
SLC11A2	chr12	2.69	0.0002
KDM3A	chr2	2.57	0.0108
AQP3	chr9	2.51	0.0148
ANXA4	chr2	2.46	0.0029
P4HA1	chr10	2.46	0.0028
SORL1	chr11	2.43	0.0029
F5	chr1	2.41	0.0416
PLAC8	chr4	2.41	0.0018
HK2	chr2	2.4	0.0004
PLEKHA2	chr8	2.4	0.0109
SPAG4	chr20	2.36	0.0151
MRPS26	chr20	2.33	0.0214
APOA4	chr11	2.25	0.035
FUT11	chr10	2.25	0.0466
FER1L4	chr20	2.2	0.0247
DNASE1	chr16	2.18	0.0049
EMP1	chr12	2.18	0.0055
SLC2A1	chr1	2.17	0.0049
CLRN3	chr10	2.16	0.0132
GSN	chr9	2.16	0.02
AQP10	chr1	2.14	0.0153
HPN	chr19	2.11	0.0047
PGBD5	chr1	2.11	0.0223
GOLT1A	chr1	2.03	0.0463
PCAT6	chr1	2.03	0.0208
SEMA6A	chr5	2.03	0.002
PCP4L1	chr1	2.02	0.0473
C4orf3	chr4	1.97	0.0276
WNT11	chr11	1.94	0.0127
HEPH	chrX	1.93	0.0044
SLC26A6	chr3	1.93	0.0084
TDP2	chr6	1.92	0.0005
GLRX	chr5	1.91	0.0172
HAVCR1	chr5	1.9	0.0095
HNF4A	chr20	1.89	0.0079
AGT	chr1	1.87	0.0026
SDC2	chr8	1.87	0.0173
CKB	chr14	1.86	0.0056
TMEM92	chr17	1.86	0.0241
LGALS3	chr14	1.84	0.0052
LGI4	chr19	1.84	0.0051
ZNF395	chr8	1.84	0.0083
ID2	chr2	1.83	0.0118
MALL	chr2	1.83	0.0124
SORCS2	chr4	1.83	0.0029
BNIP3L	chr8	1.82	0.0167
PCSK6	chr15	1.8	0.0125
PFKP	chr10	1.8	0.008
DDX23	chr12	1.78	0.0231
FBXO16	chr8	1.78	0.0367
GPI	chr19	1.78	0.0242
DPP4	chr2	1.77	0.0024
PDE10A	chr6	1.73	0.0194
GOLGA8A	chr15	1.72	0.026
DEPDC7	chr11	1.71	0.024
DQX1	chr2	1.71	0.0266
ALDH18A1	chr10	1.69	0.0203
ARHGAP18	chr6	1.69	0.0167
LPGAT1	chr1	1.69	0.0047
FLVCR2	chr14	1.68	0.0006
MTPAP	chr10	1.67	0.0027
ULBP2	chr6	1.67	0.0392
COMT	chr22	1.66	0.034
TLR2	chr4	1.66	0.0039
NCR3LG1	chr11	1.65	0.0194
UBE2Q1	chr1	1.65	0.0412
LAPTM5	chr1	1.64	0.0186
UPK1A	chr19	1.63	0.0247
ZNF57	chr19	1.63	0.0029
CACNA1G	chr17	1.62	0.0259
FAM162A	chr3	1.62	0.0029
MR1	chr1	1.62	0.0412
PGK1	chrX	1.61	0.0412
P4HA2	chr5	1.6	0.0412
LIPA	chr10	1.59	0.0116
MAN1A1	chr6	1.59	0.0288
PCK1	chr20	1.59	0.0406
ESYT2	chr7	1.58	0.0254
IMPAD1	chr8	1.58	0.0459
AVPI1	chr10	1.57	0.046
NFE2L1	chr17	1.57	0.0029
PGM1	chr1	1.57	0.0117
SMIM24	chr19	1.57	0.0207
FAM57A	chr17	1.56	0.0024
CPQ	chr8	1.55	0.0412
NR5A2	chr1	1.55	0.0083
RARS2	chr6	1.55	0.0103
SULT1C2	chr2	1.54	0.0249
GK	chrX	1.53	0.0383
TMC4	chr19	1.53	0.0362
TMEM37	chr2	1.53	0.05
CRKL	chr22	1.52	0.0214
PAM	chr5	1.52	0.0498
PNISR	chr6	1.52	0.0233
CENPV	chr17	1.51	0.0127
F2RL1	chr5	1.51	0.0398
XPNPEP1	chr10	1.51	0.0361
MOB3A	chr19	1.5	0.0125
RPS6	chr9	-4.57	0.0412
PEG10	chr7	-2.69	0.0486
BST2	chr19	-2.58	0.002
ASPM	chr1	-2.52	0.0079
ANXA8	chr10	-2.29	0.0049
LAMP1	chr13	-2.27	0.0288
BAX	chr19	-2.26	0.002
ARL17A	chr17	-2.21	0.0009
LOC102724250	chr1	-2.15	0.02
QSER1	chr11	-2.08	0.0194
SZRD1	chr1	-2.06	0.0223
CASC5	chr15	-2.05	0.026
FRMD4A	chr10	-2.05	0.0475
HNRNPR	chr1	-2.02	0.0049
SP1	chr12	-2	0.0499
DAP3	chr1	-1.98	0.0005
PELI1	chr2	-1.98	0.0453
ARPC1B	chr7	-1.96	0.0003
DDX3X	chrX	-1.94	0.0207
LOC100996763	chr1	-1.94	0.0047
PTPRF	chr1	-1.93	0.0173
FKBP2	chr11	-1.9	0.0167
HELLS	chr10	-1.89	0.0079
OAZ2	chr15	-1.89	0.0029
ATP13A3	chr3	-1.88	0.0136
CAB39L	chr13	-1.87	0.0058
PPP1R2	chr3	-1.87	0.0094
MTA2	chr11	-1.86	0.046
AKT2	chr19	-1.85	0.0259
PSME4	chr2	-1.84	0.0288
AP1S3	chr2	-1.83	0.014
G6PD	chrX	-1.83	0.0108
RAPH1	chr2	-1.83	0.0189
FKBP10	chr17	-1.82	0.0288
SLC25A37	chr8	-1.82	0.0047
DDX17	chr22	-1.81	0.0459
PDAP1	chr12	-1.81	0.0051
PDIA3	chr1	-1.81	0.0242
NFAT5	chr16	-1.79	0.0473
ARHGAP28	chr18	-1.77	0.0008
ERP29	chr12	-1.77	0.0118
CKMT2-AS1	chr5	-1.76	0.0206
ARL4C	chr2	-1.75	0.0027
LTBR	chr12	-1.75	0.0387
RTN4	chr2	-1.75	0.0107
TEAD4	chr12	-1.75	0.026
CTSZ	chr20	-1.74	0.0287
PHLDB2	chr3	-1.73	0.0247
ARHGDIA	chr17	-1.71	0.0473
STK4	chr20	-1.7	0.0248
DDX6	chr11	-1.69	0.0127
EMP2	chr16	-1.69	0.0107
MRPS16	chr10	-1.69	0.0103
MRPL38	chr17	-1.67	0.028
PSMD3	chr17	-1.67	0.0172
FANCI	chr15	-1.66	0.0124
NCOA3	chr20	-1.66	0.0488
METRN	chr16	-1.65	0.0083
SPOP	chr17	-1.65	0.0309
HMGA1	chr6	-1.64	0.046
HSPBP1	chr19	-1.64	0.0499
CD55	chr1	-1.63	0.0188
NDRG3	chr20	-1.63	0.0047
SEPTIN9	chr17	-1.63	0.0473
HNRNPUL2	chr11	-1.62	0.0002
RANGAP1	chr22	-1.62	0.028
PRKD3	chr2	-1.61	0.0039
RRBP1	chr20	-1.61	0.0181
TCF4	chr18	-1.6	0.0475
THBS1	chr15	-1.6	0.0346
CHD8	chr14	-1.59	0.0069
COTL1	chr16	-1.59	0.0083
MYDGF	chr19	-1.59	0.0227
PPP3R1	chr2	-1.59	0.0181
STK38	chr6	-1.59	0.0456
CDK6	chr7	-1.58	0.0484
DDX42	chr17	-1.57	0.0351
WAC	chr10	-1.57	0.0287
HSP90AA1	chr14	-1.56	0.0155
SH3RF2	chr5	-1.56	0.0206
DBN1	chr5	-1.55	0.0456
FAM134C	chr17	-1.55	0.018
PBX2	chr6	-1.55	0.024
NELFB	chr9	-1.53	0.024
STMN3	chr20	-1.53	0.039
ZNF428	chr19	-1.53	0.0085
PDE7A	chr8	-1.52	0.0188
PODXL	chr7	-1.52	0.0065
ATF6B	chr6	-1.51	0.0241
KLHL8	chr4	-1.51	0.0318
SLC25A10	chr17	-1.51	0.0365

## Sheet: PBA DEmiRNAs
Supplementary table 2.5: PBA DEmiRNAs
TRanscRipt ID(ARRay Design)	Chromosome	Fold Change	FDR P-val
hsa-miR-4750-3p	chr19	2.96	0.0016
hsa-miR-5739	chr22	2.87	0.0002
hsa-miR-3162-3p	chr11	2.82	0.0011
hsa-miR-8060	chr3	2.79	0.0103
hsa-miR-505-3p	chrX	2.69	0.0001
hsa-miR-5572	chr15	2.52	0.0154
hsa-miR-4776-5p	chr2	2.51	0.0043
hsa-miR-30a-3p	chr6	2.46	0.0008
hsa-miR-4440	chr2	2.35	0.0021
hsa-miR-4655-3p	chr7	2.23	0.0035
hsa-miR-6732-3p	chr1	2.22	0.0064
hsa-miR-22-5p	chr17	2.17	0.0314
hsa-miR-4743-5p	chr18	2.16	0.0015
hsa-miR-4488	chr11	2.16	0.0034
hsa-miR-455-5p	chr9	2.13	0.0008
hsa-miR-375	chr2	2.12	0.0258
hsa-miR-30e	chr1	2.12	0.0161
hsa-miR-4690	chr11	2.11	0.0023
hsa-miR-6872-5p	chr3	2.1	0.0052
hsa-miR-3909	chr22	2.09	0.0232
hsa-miR-150-3p	chr19	2.07	0.0017
hsa-miR-652-5p	chrX	2.04	0.0323
hsa-miR-660-3p	chrX	2.01	0.0007
hsa-miR-3663-5p	chr10	-4.31	0.0002
hsa-miR-891a-5p	chrX	-2.65	0.0009
hsa-miR-3918	chr6	-2.5	0.0062
hsa-miR-551a	chr1	-2.46	0.0037
hsa-miR-6503-3p	chr11	-2.24	0.0052
hsa-miR-198	chr3	-2.23	0.0003
hsa-let-7b-3p	chr22	-2.23	0.0034
hsa-miR-205-5p	chr1	-2.2	0.0016
hsa-miR-4267	chr2	-2.19	0.0003
hsa-miR-4289	chr9	-2.17	0.0003
hsa-miR-6801-3p	chr19	-2.16	0.0082
hsa-miR-3616-3p	chr20	-2.14	0.0048
hsa-miR-1248	chr3	-2.11	0.0005
hsa-miR-1229-3p	chr5	-2.1	0.0009
hsa-miR-4296	chr10	-2.1	0.0006
hsa-miR-760	chr1	-2.06	0.0031
hsa-miR-1269a	chr4	-2.05	0.0003
hsa-miR-3916	chr1	-2.03	0.0025
hsa-miR-29b-3p	chr1	-2.02	0.0417
hsa-miR-2276-3p	chr13	-2.02	0.0206
hsa-miR-6763-3p	chr12	-2.01	0.0221

## Sheet: combined decitabine PBA DEGs
Supplementary table 2.6: Decitabine+PBA DEGs
Gene Symbol	Chromosome	Fold Change	FDR P-val
SLC15A1	chr13	2.37	0.0013
XIST	chrX	5.98	0.0118
TDRD12	chr19	3.14	0.0105
TDRD9	chr14	2.16	0.0007
SLC2A5	chr1	7.57	0.0105
GAGE1	chrX	55.44	0.0062
FABP5	chr13	26.89	0.0192
GAGE12D	chrX	26.57	0.0064
CT45A1	chrX	25.9	0.0074
GAGE12F	chrX	24.42	0.0091
TF	chr3	20.32	0.0074
GAGE3	chrX	20.1	0.008
ACRC	chrX	13.78	0.0322
PAGE1	chrX	13.33	0.0118
ANKRD37	chr4	9.3	0.0146
LOX	chr5	9.25	0.0068
TKTL1	chrX	7.85	0.0064
GATM	chr15	7.19	0.0126
PAGE4	chrX	5.8	0.0038
TNFSF10	chr3	5.7	0.0013
KRT20	chr17	5.24	0.0443
SLC26A3	chr7	5.03	0.0017
ART3	chr4	4.94	0.0188
FXYD3	chr19	4.37	0.0114
SPARC	chr5	4.32	0.0199
SLC51A	chr3	4.15	0.0013
FAM13A	chr4	4.13	0.0118
SLC6A8	chrX	3.99	0.0024
MAEL	chr1	3.78	0.0105
HIST1H2BD	chr6	3.73	0.0154
ANPEP	chr15	3.59	0.0155
SLC6A10P	chr16	3.54	0.0024
APOC3	chr11	3.52	0.0285
ANXA4	chr2	3.48	0.0114
NDRG1	chr8	3.29	0.0007
IL6R	chr1	3.08	0.0013
AKAP7	chr6	3.04	0.0015
LGALS14	chr19	2.94	0.0285
ZG16	chr16	2.91	0.0154
DUSP6	chr12	2.89	0.0047
GABRA2	chr7	2.86	0.0366
PFKFB4	chr3	2.86	0.0118
H2BFS	chr21	2.83	0.0088
PLOD2	chr3	2.72	5.58e-05
APOA4	chr11	2.67	0.008
DCAF4L1	chr4	2.63	0.0348
BNIP3	chr10	2.61	0.0081
SLC11A2	chr12	2.58	0.0005
LEAP2	chr5	2.49	0.0068
C4orf3	chr4	2.45	0.015
GNRH2	chr20	2.4	0.0005
PDK1	chr2	2.38	0.0279
HIST1H2BE	chr6	2.35	0.0105
PAG1	chr8	2.31	0.0109
ENO2	chr12	2.27	0.0392
HIST1H2BH	chr6	2.26	0.0246
PLAC8	chr4	2.25	0.0021
KDM3A	chr2	2.22	0.0154
HK2	chr2	2.21	0.0012
H19	chr11	2.2	0.0478
HIST1H1C	chr6	2.19	0.0372
SORL1	chr11	2.19	0.0095
GSN	chr9	2.18	0.0393
CST4	chr20	2.14	0.0063
HIST1H4H	chr6	2.14	0.017
HIST2H2AA3	chr1	2.12	0.0105
AQP3	chr9	2.08	0.013
MRPS26	chr20	2.08	0.0464
SLC2A1	chr1	2.08	0.008
ABHD6	chr3	2.07	0.0234
HIST1H2BF	chr6	2.07	0.0105
AOX1	chr2	2.06	0.0239
SLC44A4	chr6	2.06	0.0131
BLCAP	chr20	2.05	0.0118
HIST1H2BI	chr6	2.05	0.0138
SLC36A1	chr5	2.05	0.0007
SPAG4	chr20	2.03	0.0296
DPP4	chr2	2.01	0.0363
AGT	chr1	2	0.0044
EMP1	chr12	2	0.0079
P4HA1	chr10	1.99	0.0049
CLRN3	chr10	1.98	0.0348
PCP4L1	chr1	1.98	0.0279
TNNC1	chr3	1.97	0.0316
COL21A1	chr6	1.96	0.0014
HNF4A	chr20	1.94	0.0194
GLRX	chr5	1.92	0.0107
LGI4	chr19	1.9	0.0093
RCAN1	chr21	1.89	0.0114
SYCP3	chr12	1.89	0.0048
TLR2	chr4	1.89	0.0015
COMT	chr22	1.88	0.0074
DNASE1	chr16	1.88	0.017
HPN	chr19	1.85	0.012
MR1	chr1	1.85	0.0092
SLC10A1	chr14	1.85	0.0118
DDX23	chr12	1.82	0.0082
SMIM24	chr19	1.82	0.0064
ULBP2	chr6	1.82	0.0118
F2RL1	chr5	1.8	0.0049
HSPA13	chr21	1.8	0.0154
PIPOX	chr17	1.8	0.0038
MALL	chr2	1.79	0.0165
DRAIC	chr15	1.78	0.0072
TNFSF4	chr1	1.78	0.028
HIST2H2BE	chr1	1.77	0.0335
SDC2	chr8	1.77	0.007
APOC2	chr19	1.75	0.0211
MAPRE2	chr18	1.74	0.0024
PFKP	chr10	1.74	0.0109
HEPH	chrX	1.73	0.0213
ID2	chr2	1.73	0.0179
TNS1	chr2	1.72	0.0483
HAVCR1	chr5	1.71	0.0483
LGALS3	chr14	1.71	0.0158
PLEKHA2	chr8	1.71	0.044
DDC	chr7	1.69	0.0074
XPNPEP1	chr10	1.69	0.0099
CAPN3	chr15	1.68	0.0238
HPCAL1	chr2	1.68	0.047
TDP2	chr6	1.68	0.0014
NEK6	chr9	1.66	0.0196
CSRP2	chr12	1.65	0.0097
GPI	chr19	1.65	0.0182
HIST1H2AE	chr6	1.65	0.0229
IAH1	chr2	1.65	0.0081
SEMA6A	chr5	1.64	0.0088
TRIM59	chr3	1.64	0.0081
VAMP3	chr1	1.64	0.008
BNIP3L	chr8	1.63	0.0487
CPQ	chr8	1.63	0.0232
ALDH18A1	chr10	1.62	0.0277
CYP27A1	chr2	1.61	0.012
RARS2	chr6	1.61	0.0105
DPY19L2P2	chr7	1.6	0.012
FLVCR2	chr14	1.6	0.001
MTPAP	chr10	1.6	0.0035
SLC26A6	chr3	1.6	0.04
TPM2	chr9	1.6	0.044
GLCE	chr15	1.56	0.0145
LAPTM5	chr1	1.55	0.0192
SCN4B	chr11	1.55	0.0317
TMEM37	chr2	1.54	0.0318
GOSR2	chr17	1.52	0.0465
VEGFA	chr6	1.51	0.0478
HLA-B	chr6	1.5	0.0303
TRIM6	chr11	1.5	0.0327
ANKRD13D	chr11	-1.66	0.0464
ANXA8	chr10	-2.24	0.0118
ARHGAP28	chr18	-1.59	0.0047
ARL17A	chr17	-2.49	0.0007
ARL4C	chr2	-1.66	0.0151
ARPC1B	chr7	-1.75	0.0013
ASPM	chr1	-2.06	0.0292
ATAD5	chr17	-2.05	0.0192
BAG6	chr6	-1.53	0.0155
BAX	chr19	-2.32	0.0014
BST2	chr19	-2.53	0.0029
CASC5	chr15	-2.58	0.013
CCAR1	chr10	-1.74	0.044
COPS6	chr7	-1.53	0.0293
DAP3	chr1	-1.94	0.001
DDAH2	chr6	-1.71	0.0194
DDX11	chr12	-1.64	0.0218
DDX17	chr22	-2.1	0.0041
DDX6	chr11	-1.68	0.0346
DLEU2	chr13	-1.93	0.0393
ERP29	chr12	-1.72	0.0162
FAM134C	chr17	-1.59	0.0144
FASTK	chr7	-1.77	0.0175
FKBP10	chr17	-1.83	0.0238
FKBP2	chr11	-1.95	0.0083
G3BP1	chr5	-1.8	0.047
GJC1	chr17	-1.51	0.0323
HELLS	chr10	-1.52	0.0472
HNRNPR	chr1	-2.22	0.0083
HNRNPUL2	chr11	-1.52	0.0098
HOTAIRM1	chr7	-2.14	0.0284
HSDL2	chr9	-1.88	0.0414
IDI1	chr10	-1.54	0.03
JADE2	chr5	-1.71	0.0278
KIF23	chr15	-1.95	0.0126
KLHL8	chr4	-1.6	0.0091
LOC100996763	chr1	-1.8	0.0047
LOC102724250	chr1	-2.06	0.0088
LRRC37A2	chr17	-1.69	0.0013
METRN	chr16	-1.87	0.0037
MLLT10	chr11	-1.51	0.0341
MPRIP	chr17	-1.65	0.0322
MRPS16	chr10	-1.76	0.0046
MYDGF	chr19	-1.7	0.0134
N4BP2L2	chr13	-1.77	0.0145
NDRG3	chr20	-1.6	0.0116
NELFB	chr9	-1.63	0.0192
OAZ2	chr15	-1.81	0.0049
PBX2	chr6	-1.61	0.0091
PDIA3	chr1	-1.71	0.0394
PDS5B	chr13	-1.67	0.0244
PELI1	chr2	-2.23	0.0251
PPP1R2	chr3	-1.82	0.0068
PRKACA	chr19	-1.64	0.0241
PRKD3	chr2	-1.55	0.0078
PTPN11	chr12	-1.83	0.0282
PTPRF	chr1	-1.81	0.0192
QSER1	chr11	-2.28	0.0134
RANGAP1	chr22	-1.52	0.0391
RAPH1	chr2	-1.71	0.0241
RCC1	chr1	-1.62	0.0092
RPS6	chr9	-2.93	0.0272
RRBP1	chr20	-1.66	0.0098
RTN4	chr2	-1.84	0.0042
SEPTIN9	chr17	-1.58	0.0393
SH3RF2	chr5	-2.1	0.0014
SLC25A37	chr8	-1.67	0.0118
SNTB2	chr16	-1.68	0.0296
SPATA13	chr13	-1.76	0.0078
SPOP	chr17	-1.71	0.012
STAG3L1	chr7	-1.52	0.0192
STK38	chr6	-1.86	0.0013
STK4	chr20	-1.62	0.0277
STMN3	chr20	-1.87	0.017
TBC1D16	chr17	-1.56	0.0335
TEAD4	chr12	-1.72	0.0389
TRIM66	chr11	-1.67	0.0177
TROAP	chr12	-1.54	0.0292
USP32	chr17	-1.59	0.0444
YLPM1	chr14	-1.67	0.0038
ZFAND6	chr15	-2.03	0.0296
ZMYND8	chr20	-1.54	0.012
ZNF428	chr19	-1.84	0.0013

## Sheet: combined DEmiRNAs
Supplementary table 2.7: Decitabine+PBA DEmiRNAs
Transcript ID(Array Design)	Chromosome	Fold Change	FDR P-val
hsa-miR-517a-3p	chr19	46.93	1.63e-07
hsa-miR-517b-3p	chr19	46.93	1.63e-07
hsa-miR-512-3p	chr19	34.54	1.4e-06
hsa-miR-516b-5p	chr19	28.81	1.17e-06
hsa-miR-525-5p	chr19	24.06	1.98e-07
hsa-miR-1323	chr19	22.23	1.63e-07
hsa-miR-519c-5p	chr19	21.88	2.41e-07
hsa-miR-519b-5p	chr19	21.88	2.41e-07
hsa-miR-523-5p	chr19	21.88	2.41e-07
hsa-miR-518e-5p	chr19	21.88	2.41e-07
hsa-miR-522-5p	chr19	21.88	2.41e-07
hsa-miR-519a-5p	chr19	21.88	2.41e-07
hsa-miR-526a	chr19	13.74	1.61e-06
hsa-miR-520c-5p	chr19	13.74	1.61e-06
hsa-miR-518d-5p	chr19	13.74	1.61e-06
hsa-miR-498	chr19	11.68	8.59e-06
hsa-miR-520g-3p	chr19	10.84	3.84e-06
hsa-miR-526b-5p	chr19	10.71	1.45e-05
hsa-miR-518f-5p	chr19	9.15	3.66e-06
hsa-miR-520a-5p	chr19	4.76	1.14e-05
hsa-miR-515-3p	chr19	4.6	1.91e-05
hsa-miR-520d-3p	chr19	4.59	0.0006
hsa-mir-525	chr19	4.58	0.0001
hsa-miR-518b	chr19	4.56	0.0001
hsa-mir-519b	chr19	4.54	3.38e-05
hsa-miR-520c-3p	chr19	4.3	2.08e-05
hsa-miR-518c-5p	chr19	3.97	0.0001
hsa-miR-130a-3p	chr11	3.86	2.37e-05
hsa-miR-5739	chr22	3.19	0.003
hsa-miR-512-5p	chr19	3.18	0.0002
hsa-miR-6768-5p	chr16	3.13	0.0012
hsa-miR-4758-3p	chr20	2.84	0.0101
hsa-mir-516b-2	chr19	2.67	0.0001
hsa-miR-8063	chr15	2.53	0.0006
hsa-miR-3622a-5p	chr8	2.52	0.0169
hsa-miR-184	chr15	2.51	0.0129
hsa-miR-6726-5p	chr1	2.5	0.0008
hsa-miR-4783-3p	chr2	2.48	0.0029
hsa-mir-520c	chr19	2.46	0.0019
hsa-miR-3188	chr19	2.37	8.23e-05
hsa-miR-6782-5p	chr17	2.35	0.0003
hsa-miR-6774-5p	chr16	2.32	0.001
hsa-miR-3943	chr7	2.32	0.0011
hsa-miR-584-3p	chr5	2.29	0.0013
hsa-miR-6777-5p	chr17	2.28	0.0044
hsa-mir-516a-1	chr19	2.26	0.0005
hsa-mir-516a-2	chr19	2.26	0.0005
hsa-mir-3648	chr21	2.25	0.0017
hsa-miR-6836-5p	chr7	2.24	0.0012
hsa-miR-6790-5p	chr19	2.22	0.0047
hsa-miR-6761-5p	chr12	2.21	0.0001
hsa-mir-526b	chr19	2.21	0.0001
hsa-miR-665	chr14	2.18	0.0007
hsa-miR-518a-3p	chr19	2.18	0.0009
hsa-miR-6848-5p	chr8	2.18	8.72e-05
hsa-miR-211-3p	chr15	2.16	0.0001
hsa-miR-518e-3p	chr19	2.15	0.0108
hsa-miR-3679-5p	chr2	2.13	0.0013
hsa-miR-6737-5p	chr1	2.12	0.0208
hsa-miR-524-5p	chr19	2.08	0.0005
hsa-miR-572	chr4	2.08	0.0002
hsa-miR-6799-5p	chr19	2.07	0.0003
hsa-miR-6780b-5p	chr6	2.07	0.0003
hsa-miR-1910-3p	chr16	2.06	0.0053
hsa-miR-6797-5p	chr19	2.06	0.001
hsa-miR-6870-5p	chr20	2.06	0.0029
hsa-miR-3622b-5p	chr8	2.06	0.0018
hsa-miR-6830-5p	chr5	2.02	0.0002
hsa-miR-6775-3p	chr16	2.01	0.0015
hsa-miR-718	chrX	2.01	0.0089
hsa-miR-552-3p	chr1	-5.87	4.28e-06
hsa-miR-205-5p	chr1	-4.02	9.44e-06
hsa-miR-6875-5p	chr7	-2.96	0.0029
hsa-let-7d-3p	chr9	-2.92	0.0005
hsa-miR-4684-3p	chr1	-2.82	6.38e-05
hsa-miR-3682-3p	chr2	-2.74	0.0004
hsa-miR-4713-5p	chr15	-2.68	0.0006
hsa-miR-3148	chr8	-2.63	7.6e-05
hsa-miR-454-3p	chr17	-2.63	0.0012
hsa-miR-550a-3p	chr7	-2.57	0.0002
hsa-miR-3928-3p	chr22	-2.5	0.0014
hsa-miR-6744-3p	chr11	-2.44	7.2e-05
hsa-miR-6837-5p	chr7	-2.36	0.0002
hsa-miR-133a-3p	chr18	-2.36	0.0003
hsa-miR-3201	chr22	-2.36	0.0001
hsa-miR-335-5p	chr7	-2.3	0.0017
hsa-miR-10a-3p	chr17	-2.28	0.0005
hsa-miR-628-3p	chr15	-2.26	0.0162
hsa-miR-193a-3p	chr17	-2.24	0.0026
hsa-mir-503	chrX	-2.24	0.0022
hsa-miR-6735-5p	chr1	-2.24	0.0019
hsa-miR-140-5p	chr16	-2.23	0.0041
hsa-miR-331-3p	chr12	-2.15	0.0002
hsa-miR-3935	chr16	-2.11	0.0066
hsa-mir-3132	chr2	-2.09	0.0212
hsa-miR-3613-3p	chr13	-2.06	0.0002
hsa-miR-452-5p	chrX	-2.04	0.0017
hsa-miR-6793-5p	chr19	-2.03	0.0015
hsa-miR-489-3p	chr7	-2.02	0.0035
hsa-miR-125a-3p	chr19	-2.02	0.0033
hsa-mir-4516	chr16	-2	0.0021
