# Supplementary material for: Combined inhibition of histone deacetylase and cytidine deaminase improves epigenetic potency of decitabine in colorectal adenocarcinomas
Source: Clin Epigenetics. 2023 May 19;15:89. doi: 10.1186/s13148-023-01500-1 (PMC10199547; doi:10.1186/s13148-023-01500-1)
Supplement: Supplementary file 4 — Additional file 4. Table S3. Induced expression of apoptosis-related genes. [file 13148_2023_1500_MOESM4_ESM.xlsx]

## Sheet: apoptosis genes
	Supplementary table 3.1: Epi-drugs treatment induced apoptosis genes (n=17) and their pathways
	Drug treatment	Gene symbol	Gene name	Reference		Apoptosis pathways
	Decitabine (Unique) n=6	CD24	CD24 Molecule	CD24 enhances DNA damage-induced apoptosis by modulating NF-κB signaling	PMID: 21798852	NF-κB signaling
		BID	BH3 Interacting Domain Death Agonist	caspase-8 can specifically target BID where it is mostly needed, on the surface of mitochondria.	PMID: 21072056	Caspase pathway
		PERP	P53 Apoptosis Effector Related To PMP22	PERP, an apoptosis-associated target of p53, is a novel member of the PMP-22/gas3 family	PMID: 10733530	p53 pathway
		ATF3	Activating Transcription Factor 3	ATF3 is required for HDACi-induced apoptosis,proapoptotic function of ATF3 is mediated through direct transcriptional repression of the prosurvival factor BCL-XL (BCL2L1)	PMID: 28611196	BCL-XL
		PF4	Platelet Factor 4	PF4 acts via the caspase-mediated extrinsic apoptosis	PMID: 30580361	Caspase pathway
		TNFRSF21	tumor necrosis factor receptor superfamily, member 21	Bax translocation is absolutely required for DR6-induced apoptosis	PMID: 22761420	TNF receptor pathway
		BNIP3L	BCL2 Interacting Protein 3 Like	Bnip3L is induced by p53 under hypoxia, and its knockdown promotes tumor growth	PMID: 15607964	p53 pathway
		TNFSF10	TNF Superfamily Member 10	Attenuation of TNFSF10/TRAIL-induced apoptosis by an autophagic survival pathway involving TRAF2- and RIPK1/RIP1-mediated MAPK8/JNK activation	PMID: 23051914	TNF signaling pathway
		SEMA6A	Semaphorin 6A	The extracellular SEMA domain attenuates intracellular apoptotic signaling of semaphorin 6A in lung cancer cells	PMID: 30518871	SEMA6A-associated cytosol-induced apoptosis
		BLCAP	BLCAP Apoptosis Inducing Factor	BLCAP overexpression induces S phase arrest and apoptosis	PMID: 17031575	p53 and NF-kappaB
		TLR2	Toll Like Receptor 2	Fas/Fasl-mediated apoptosis via TLR2 in mouse intestinal epithelial cancer cells	PMID: 29079852	Fas/Fasl-mediated apoptosis
		DNASE1	Deoxyribonuclease 1	Engineering a waste management enzyme to overcome cancer resistance to apoptosis: adding DNase1 to the anti-cancer toolbox	PMID: 21233855	Intrinsic apoptosis by DNA fragmentation
		NDRG1	N-Myc Downstream Regulated 1	The promoter region of the NDRG1 gene contains a p53 binding site that confers p53-dependent transcriptional activation	PMID: 15377670	p53-dependent Apoptosis
	PBA (unique) n=2	FAM162A	Family With Sequence Similarity 162 Member A	Interaction of pro-apoptotic protein HGTD-P with heat shock protein 90 is required for induction of mitochondrial apoptotic cascades	PMID: 1502785 PMID: 16698020	mitochondrial apoptosis
		DUSP6	Dual Specificity Phosphatase 6	DUSP6 is a novel transcriptional target of p53 and regulates p53-mediated apoptosis by modulating expression levels of Bcl-2 family proteins	PMID:23108049	p53 pathway
	Combined (unique) n=1	MAEL	Maelstrom Spermatogenic Transposon Silencer	Intrinsic apoptotic signaling pathway in response to DNA damage	genecards information	Intrinsic apoptosis by DNA damage
	Supplementary table 3.2: Epi-drugs treatment repressed anti- apoptosis genes (n=11)
	Drug treatment	Gene symbol	Gene name	Reference		Apoptosis pathways
	Decitabine (Unique) n=4	G0S2	G0/G1 Switch 2	Absence of G0S2 expression resulted in apoptotic pathway activation		anti-apoptosis
		JAK1	Janus Kinase 1	Inhibition of JAK1, 2/STAT3 Signaling Induces Apoptosis, Cell Cycle Arrest, and Reduces Tumor Cell Invasion in Colorectal Cancer Cells	PMID: 18320073	anti-apoptosis
		ANG1	Angiopoietin 1	Ang1 (5-1000 ng/ml) dose-dependently inhibited apoptosis under a serum-deprived state.
		GLUL	Glutamate-Ammonia Ligase ,Cell Proliferation-Inducing Protein 59	inhibition of apoptosis	PMID: 11598798	anti-apoptosis
	PBA & combined n=5	ERP29	Endoplasmic Reticulum Protein 29	ERp29 acts as an oncoprotein in CRC by promoting proliferation and metastasis of CRC cells, and suppressing apoptosis of the cells	PMID: 34667160	anti-apoptosis
		PDIA3	Endoplasmic Reticulum Resident Protein 57	a severe growth inhibition when ERp57 was knocked down in hypoxia	PMID: 33785835	anti-apoptosis
		HELLS	Helicase, Lymphoid Specific	higher expression of HELLS in murine HCCs arising in a Trp53-/- background compared to Trp53+/+ HCCs	PMID: 35053620	anti-apoptosis
		DAP3	Death Associated Protein 3	Studies of cultured cells from dap3-/- embryos confirmed a role in apoptosis induced by stimuli that trigger the extrinsic (TNFalpha, TRAIL, anti-Fas antibody)	PMID: 17135360	anti-apoptosis
		STK4	Serine/Threonine Kinase 4	STK4-deficient lymphocytes and neutrophils exhibit enhanced loss of mitochondrial membrane potential and increased susceptibility to apoptosis	PMID: 22294732	anti-apoptosis
	Combined	ATAD5	ATPase Family AAA Domain Containing 5	ATAD5 depletion increases cell death and genomic instability in cells and mice	PMID: 31844045	anti-apoptosis
	PBA	DDX3	DEAD-Box Helicase 3 X-Linked	DDX3 is also involved in forming death antagonizing signaling complex with GSK3 and cIAP-1 at each of the four major death receptors (Fas, TNF-R1, TRAIL-R1, and TRAIL-R2) thus inhibiting apoptotic signaling.	PMID: 26541825	anti-apoptosis
