# Supplementary material for: Combined inhibition of histone deacetylase and cytidine deaminase improves epigenetic potency of decitabine in colorectal adenocarcinomas
Source: Clin Epigenetics. 2023 May 19;15:89. doi: 10.1186/s13148-023-01500-1 (PMC10199547; doi:10.1186/s13148-023-01500-1)
Supplement: Supplementary file 6 — Additional file 6. Table S4.1. The chromosomal distribution of drug responsive DEGs. [file 13148_2023_1500_MOESM6_ESM.xlsx]

## Sheet: drug responsive chromosomes
	Supplementary table 4.1: The chromosome distribution of rug responsive DEGs
	Chromosome	Decitabine treatment
		up-regulated genes	/all up-regulated DEGs %	down-regulated genes	/all down-regulated DEGs %	Ratio of up to down	Percentage of DEGs/chromosome genes %
	Chr1	31	10.6529	24	9.7561	1.29167	1.83333
	Chr2	21	7.21649	13	5.28455	1.61538	1.36
	Chr3	20	6.87285	14	5.69106	1.42857	1.78947
	Chr4	13	4.46735	5	2.03252	2.6	1.125
	Chr5	11	3.78007	20	8.13008	0.55	1.82353
	Chr6	12	4.12371	14	5.69106	0.857143	1.36842
	Chr7	5	1.71821	10	4.06504	0.5	0.833333
	Chr8	13	4.46735	11	4.47154	1.18182	1.71429
	Chr9	8	2.74914	11	4.47154	0.727273	1.35714
	Chr10	10	3.43643	13	5.28455	0.769231	1.64286
	Chr11	23	7.90378	10	4.06504	2.3	1.65
	Chr12	22	7.56014	8	3.25203	2.75	1.875
	Chr13	9	3.09278	6	2.43902	1.5	1.875
	Chr14	8	2.74914	16	6.50407	0.5	2
	Chr15	11	3.78007	6	2.43902	1.83333	1.41667
	Chr16	4	1.37457	9	3.65854	0.444444	1
	Chr17	13	4.46735	17	6.91057	0.764706	1.875
	Chr18	5	1.71821	2	0.813008	2.5	1.16667
	Chr19	17	5.84192	4	1.62602	4.25	1.23529
	Chr20	8	2.74914	10	4.06504	0.8	2
	Chr21	10	3.43643	4	1.62602	2.5	3.5
	Chr22	8	2.74914	9	3.65854	0.888889	2.125
	X	8	2.74914	11	4.47154	0.727273	1.35714
	Y	1	0.343643	0	0	0	0.5
	Chromosome	PBA treatment
		up-regulated genes	/all up-regulated DEGs %	down-regulated genes	/all down-regulated DEGs %	Ratio of up to down	Percentage of DEGs/chromosome genes %
	Chr1	20	15.0376	9	9.89011	2.22222	0.966667
	Chr2	11	8.27068	9	9.89011	1.22222	0.8
	Chr3	6	4.51128	3	3.2967	2	0.473684
	Chr4	7	5.26316	1	1.0989	7	0.5
	Chr5	8	6.01504	3	3.2967	2.66667	0.647059
	Chr6	9	6.76692	4	4.3956	2.25	0.684211
	Chr7	3	2.25564	4	4.3956	0.75	0.388889
	Chr8	9	6.76692	2	2.1978	4.5	0.785714
	Chr9	2	1.50376	2	2.1978	1	0.285714
	Chr10	10	7.5188	5	5.49451	2	1.07143
	Chr11	6	4.51128	5	5.49451	1.2	0.55
	Chr12	5	3.7594	5	5.49451	1	0.625
	Chr13	1	0.75188	2	2.1978	0.5	0.375
	Chr14	3	2.25564	2	2.1978	1.5	0.416667
	Chr15	2	1.50376	4	4.3956	0.5	0.5
	Chr16	4	3.00752	4	4.3956	1	0.615385
	Chr17	5	3.7594	10	10.989	0.5	0.9375
	Chr18	0	0	2	2.1978	0	0.333333
	Chr19	10	7.5188	6	6.59341	1.66667	0.941176
	Chr20	6	4.51128	6	6.59341	1	1.33333
	Chr21	0	0	0	0	0	0
	Chr22	2	1.50376	2	2.1978	1	0.5
	X	4	3.00752	2	2.1978	2	0.428571
	Y	0	0	0	0	0	0
	Chromosome	Combined treatment
		up-regulated genes	/all up-regulated DEGs %	down-regulated genes	/all down-regulated DEGs %	Ratio of up to down	Percentage of DEGs/chromosome genes %
	Chr1	12	8.16327	8	9.63855	1.5	0.666667
	Chr2	13	8.84354	5	6.0241	2.6	0.72
	Chr3	9	6.12245	1	1.20482	9	0.526316
	Chr4	7	4.7619	1	1.20482	7	0.5
	Chr5	8	5.44218	3	3.61446	2.66667	0.647059
	Chr6	16	10.8844	4	4.81928	4	1.05263
	Chr7	4	2.72109	5	6.0241	0.8	0.5
	Chr8	6	4.08163	1	1.20482	6	0.5
	Chr9	4	2.72109	3	3.61446	1.33333	0.5
	Chr10	7	4.7619	5	6.0241	1.4	0.857143
	Chr11	6	4.08163	7	8.43373	0.857143	0.65
	Chr12	7	4.7619	5	6.0241	1.4	0.75
	Chr13	2	1.36054	4	4.81928	0.5	0.75
	Chr14	4	2.72109	1	1.20482	4	0.416667
	Chr15	5	3.40136	4	4.81928	1.25	0.75
	Chr16	3	2.04082	2	2.40964	1.5	0.384615
	Chr17	3	2.04082	11	13.253	0.272727	0.875
	Chr18	1	0.680272	1	1.20482	1	0.333333
	Chr19	8	5.44218	5	6.0241	1.6	0.764706
	Chr20	6	4.08163	5	6.0241	1.2	1.22222
	Chr21	3	2.04082	0	0	0	0.75
	Chr22	1	0.680272	2	2.40964	0.5	0.375
	X	12	8.16327	0	0	12	0.857143
	Y	0	0	0	0	0	0

## Sheet: GC content of each chromosome
	Supplementary Table 4.2: Length and GC content of human chromosomes, based on GRCh38.p14. (https://www.ncbi.nlm.nih.gov/)
	Chromosome	Length (bp)	GC%
	1	249698942	41.74
	2	242508799	40.24
	3	198450956	39.69
	4	190424264	38.25
	5	181630948	39.52
	6	170805979	39.61
	7	159345973	40.75
	8	145138636	40.18
	9	138688728	41.32
	10	133797422	41.58
	11	135086622	41.57
	12	133275309	40.81
	13	114364328	38.53
	14	108136338	40.89
	15	102439437	42.2
	16	92211104	44.79
	17	83836422	45.54
	18	80373285	39.78
	19	58617616	48.36
	20	64444167	44.13
	21	46709983	40.83
	22	51692466	47.99
	X	156040895	39.5
	Y	57264655	39.97
	bp: base pairs
