# Supplementary material for: Combined inhibition of histone deacetylase and cytidine deaminase improves epigenetic potency of decitabine in colorectal adenocarcinomas
Source: Clin Epigenetics. 2023 May 19;15:89. doi: 10.1186/s13148-023-01500-1 (PMC10199547; doi:10.1186/s13148-023-01500-1)
Supplement: Supplementary file 7 — Additional file 7. Table S5.1. CpG islands information in promoters of decitabine responsive genes. Table S5.2. CpG islands information in promoters of decitabine and PBA responsive genes. [file 13148_2023_1500_MOESM7_ESM.xlsx]

## Sheet: decitabine
Supplementary table 5.1: CpG islands information of decitabine treatment induced DEGs promoter region and their regulation.
Gene Symbol	Description	hg38/Human CpG Island info								Decitabine
		Chr	CpG Position	Band	CpG count	C count plus G count	Percentage CpG	Percentage C or G	Ratio of observed to expected CpG	Fold Change	FDR P-val
UCA1	urothelial cancer associated 1 (non-protein coding)	chr19	-	-	-	-	-	-	-	5.07	0.0099
PLPP2	phospholipid phosphatase 2	chr19	chr19:290595-292249	19p13.3	165	1028	19.9	62.1	1.04	2.55	0.0003
ICAM1	intercellular adhesion molecule 1	chr19	chr19:10269612-10271289	19p13.2	133	1040	15.9	62	0.82	2.28	0.0279
NFIC	nuclear factor I/C (CCAAT-binding transcription factor)	chr19	chr19:3434932-3435419	19p13.3	58	333	23.8	68.2	2.02	2.14	0.0187
EMP3	epithelial membrane protein 3	chr19	chr19:48330138-48330463	19q13.33	25	207	15.3	63.5	0.76	2.02	0.0359
ISYNA1	inositol-3-phosphate synthase 1	chr19	chr19:18433019-18438351	19p13.11	411	3621	15.4	67.9	0.67	2	0.0203
ZNF114	zinc finger protein 114	chr19	chr19:48271299-48272084	19q13.33	53	466	13.5	59.3	0.77	1.73	0.0307
GATAD2A	GATA zinc finger domain containing 2A	chr19	chr19:19501130-19501498	19p13.11	153	898	22.5	65.9	1.04	1.67	0.0188
ADGRL1	adhesion G protein-coupled receptor L1	chr19	chr19:14136088-14137708	19p13.12	143	1016	17.6	62.7	0.9	1.64	0.0292
FXYD5	FXYD domain containing ion transport regulator 5	chr19	chr19:35154695-35155144	19q13.12	36	314	16	69.8	0.76	1.64	0.0189
PVRL2	poliovirus receptor-related 2 (herpesvirus entry mediator B)	chr19	chr19:44845691-44846787	19q13.32	93	717	17	65.4	0.81	1.61	0.0335
UQCR11	ubiquinol-cytochrome c reductase, complex III subunit XI	chr19	chr19:1604920-1605682	19p13.3	71	434	18.6	56.9	1.15	1.61	0.032
NLRP11	NLR family, pyrin domain containing 11	chr19	chr19:55822420-55822721	19q13.43	25	179	16.6	59.3	0.95	1.57	0.0279
NCLN	nicalin	chr19	chr19:3185743-3186494	19p13.3	65	468	17.3	62.2	0.91	1.52	0.0488
CEACAM1	carcinoembryonic antigen-related cell adhesion molecule 1 (biliary glycoprotein)	chr19	-	-	-	-	-	-	-	1.51	0.0116
UBE2M	ubiquitin-conjugating enzyme E2M	chr19	chr19:58558567-58559733	19q13.43	115	769	19.7	65.9	0.91	1.51	0.0335
RHPN2	rhophilin, Rho GTPase binding protein 2	chr19	chr19:33064341-33065525	19q13.11	123	816	20.8	68.9	0.87	1.5	0.0384
NPPB	natriuretic peptide B	chr1	-	-	-	-	-	-	-	5.95	0.0165
GPR161	G protein-coupled receptor 161	chr1	chr1:168136079-168136920	1q24.2	77	551	18.3	65.4	0.86	2.42	0.0109
S100A6	S100 calcium binding protein A6	chr1	chr1:153535949-153536364	1q21.3	40	282	19.2	67.8	0.84	2.42	0.0196
SARS	seryl-tRNA synthetase	chr1	chr1:109213843-109214476	1p13.3	55	412	17.4	65	0.82	2.26	0.0093
RBP7	retinol binding protein 7, cellular	chr1	chr1:9997210-9998050	1p36.22	102	612	24.3	72.8	0.93	2.12	0.0109
EPHA2	EPH receptor A2	chr1	chr1:16154990-16155965	1p36.13	89	674	18.2	69.1	0.77	2.11	0.0321
CTPS1	CTP synthase 1	chr1	chr1:40979199-40980444	1p34.2	132	819	21.2	65.7	0.98	2.08	0.0176
CSRP1	cysteine and glycine-rich protein 1	chr1	chr1:201506758-201507388	1q32.1	72	454	22.8	71.9	0.88	2.01	0.0297
DEGS1	delta(4)-desaturase, sphingolipid 1	chr1	chr1:224182884-224184053	1q42.11	130	814	22.2	69.6	0.92	1.98	0.0093
KIRREL	kin of IRRE like (Drosophila)	chr1	chr1:157993611-157994157	1q23.1	53	382	19.4	69.8	0.8	1.92	0.0258
PEA15	phosphoprotein enriched in astrocytes 15	chr1	chr1:160205301-160205912	1q23.2	61	411	19.9	67.2	0.89	1.87	0.0291
PFKFB2	6-phosphofructo-2-kinase/fructose-2,6-biphosphatase 2	chr1	chr1:207052937-207053497	1q32.1	47	363	16.8	64.7	0.8	1.83	0.0177
MAP7D1	MAP7 domain containing 1	chr1	chr1:36155851-36156709	1p34.3	104	594	24.2	69.2	1.02	1.71	0.0385
FAM89A	family with sequence similarity 89, member A	chr1	chr1:231039317-231041263	1q42.2	193	1386	19.8	71.2	0.82	1.7	0.0109
LAMC1	laminin, gamma 1 (formerly LAMB2)	chr1	-	-	-	-	-	-	-	1.69	0.0379
TMEM206	transmembrane protein 206	chr1	chr1:212414250-212414942	1q32.3	77	495	22.2	71.4	0.88	1.69	0.0319
CTSS	cathepsin S	chr1	-	-	-	-	-	-	-	1.65	0.0229
ICMT	isoprenylcysteine carboxyl methyltransferase	chr1	chr1:6235469-6236201	1p36.31	90	491	24.6	67	1.1	1.64	0.0074
PUSL1	pseudouridylate synthase-like 1	chr1	chr1:1307021-1309805	1p36.33	298	1802	21.4	64.7	1.03	1.61	0.0308
SPRTN	SprT-like N-terminal domain	chr1	chr1:231337520-231338636	1q42.2	101	693	18.1	62	0.94	1.6	0.0058
KTI12	KTI12 chromatin associated homolog; thioredoxin domain containing 12 (endoplasmic reticulum)	chr1	chr1:52032781-52033833	1p32.3	102	672	19.4	63.8	0.95	1.58	0.03
CLIC4	chloride intracellular channel 4	chr1	chr1:24744862-24746095	1p36.11	127	801	20.6	64.9	0.98	1.57	0.0398
RAB3B	RAB3B, member RAS oncogene family	chr1	chr1:51990106-51990781	1p32.3	68	479	20.1	70.9	0.89	1.57	0.04
CAMSAP2	calmodulin regulated spectrin-associated protein family, member 2	chr1	chr1:200739194-200739820	1q32.1	65	408	20.7	65.1	0.98	1.56	0.0148
MEGF6	multiple EGF-like-domains 6	chr1	chr1:3530886-3531495	1p36.32	71	460	23.3	75.4	0.82	1.55	0.032
MLLT11	myeloid/lymphoid or mixed-lineage leukemia; translocated to, 11	chr1	chr1:151063486-151063721	1q21.3	18	143	15.3	60.6	0.87	1.55	0.0396
ST6GALNAC3	ST6 (alpha-N-acetyl-neuraminyl-2,3-beta-galactosyl-1,3)-N-acetylgalactosaminide alpha-2,6-sialyltransferase 3	chr1	chr1:76112012-76113232	1p31.1	96	878	15.7	71.9	0.61	1.55	0.0143
ATF3	activating transcription factor 3	chr1	chr1:212606810-212609744	1q32.3	243	1852	16.6	63.1	0.83	1.54	0.0167
CPTP	ceramide-1-phosphate transfer protein	chr1	chr1:1324264-1325255	1p36.33	116	715	23.4	72.1	0.9	1.52	0.0109
ERRFI1	ERBB receptor feedback inhibitor 1	chr1	chr1:8025495-8026794	1p36.23	155	874	3.8	67.2	1.06	1.52	0.0485
WDR77	WD repeat domain 77	chr1	chr1:111448683-111449580	1p13.2	68	562	15.1	62.6	0.77	1.5	0.0428
IGFBP7	insulin like growth factor binding protein 7	chr4	chr4:57109695-57110750	4q12	124	719	23.5	68.1	1.02	3.37	0.0024
CXCL1	chemokine (C-X-C motif) ligand 1 (melanoma growth stimulating activity, alpha)	chr4	chr4:73869202-73869827	4q13.3	54	434	17.3	69.3	0.74	2.68	0.0148
UCHL1	ubiquitin C-terminal hydrolase L1	chr4	chr4:41256743-41257850	4p13	123	799	22.2	72.1	0.85	2.63	0.0124
S100P	S100 calcium binding protein P	chr4	-	-	-	-	-	-	-	2.57	0.0188
SETD7	SET domain containing (lysine methyltransferase) 7	chr4	chr4:139555228-139557474	4q31.1	212	1456	18.9	64.8	0.9	1.9	0.031
SEL1L3	sel-1 suppressor of lin-12-like 3 (C. elegans)	chr4	chr4:25862139-25863223	4p15.2	123	739	22.7	68.1	0.98	1.86	0.0451
PSAPL1	prosaposin-like 1 (gene/pseudogene)	chr4	-	-	-	-	-	-	-	1.72	0.0109
NIPAL1	NIPA-like domain containing 1	chr4	chr4:48016474-48017422	4p12	78	623	16.4	65.6	0.77	1.66	0.0493
PALLD	palladin, cytoskeletal associated protein	chr4	chr4:168831898-168833384	4q32.3	117	975	15.7	65.6	0.73	1.64	0.0396
PF4	platelet factor 4	chr4	chr4:73981812-73982113	4q13.3	22	198	14.6	65.6	0.68	1.59	0.0445
TBC1D1	TBC1 (tre-2/USP6, BUB2, cdc16) domain family, member 1	chr4	chr4:37890172-37891693	4p14	125	985	16.4	64.7	0.79	1.55	0.0328
NAT8L	N-acetyltransferase 8-like (GCN5-related, putative)	chr4	chr4:2058237-2061454	4p16.3	309	2002	19.2	62.2	0.99	1.54	0.0401
SHROOM3	shroom family member 3	chr4	chr4:76740297-76741931	4q21.1	148	1128	18.1	69	0.76	1.52	0.0455
TAGLN	transgelin	chr11	-	-	-	-	-	-	-	9.49	0.0429
CD44	CD44 molecule (Indian blood group)	chr11	chr11:35138829-35139453	11p13	53	425	17	68	0.74	2.99	0.0488
CCDC86	coiled-coil domain containing 86	chr11	chr11:60841920-60842313	11q12.2	41	267	20.8	67.8	0.91	2.38	0.0139
SPTBN2	spectrin, beta, non-erythrocytic 2	chr11	chr11:66727467-66728916	11q13.2	140	887	19.3	61.2	1.07	2.13	0.0445
MICAL2	microtubule associated monooxygenase, calponin and LIM domain containing 2	chr11	chr11:12312884-12313117	11p15.3	17	138	14.5	59	0.86	2.12	0.0263
PHLDA2	pleckstrin homology-like domain, family A, member 2	chr11	chr11:2928559-2930526	11p15.4	190	1260	19.3	64	0.94	2.12	0.03
MCAM	melanoma cell adhesion molecule	chr11	chr11:119316238-119317436	11q23.3	102	800	17	66.7	0.76	1.94	0.0085
CREB3L1	cAMP responsive element binding protein 3-like 1	chr11	chr11:46277862-46278665	11p11.2	69	556	17.2	69.2	0.72	1.93	0.0379
BIRC3	baculoviral IAP repeat containing 3	chr11	chr11:102317449-102317709	11q22.2	22	145	16.9	55.6	1.12	1.88	0.0263
TMEM109	transmembrane protein 109	chr11	chr11:60914081-60914796	11q12.2	72	441	20.1	61.6	1.08	1.83	0.0148
CARS	cysteinyl-tRNA synthetase	chr11	chr11:3056913-3057754	11p15.4	77	586	18.3	69.6	0.77	1.8	0.0216
STIP1	stress-induced phosphoprotein 1	chr11	chr11:64185206-64186756	11q13.1	147	980	19	63.2	0.96	1.74	0.0057
MAP6	microtubule associated protein 6	chr11	chr11:75667372-75668837	11q13.5	149	940	20.3	64.1	0.99	1.72	0.0263
UBE2L6	ubiquitin-conjugating enzyme E2L 6	chr11	chr11:57567576-57568013	11q12.1	62	333	28.3	76	0.99	1.68	0.0354
FAM118B	family with sequence similarity 118, member B	chr11	chr11:126211475-126212133	11q24.2	59	422	17.9	64	0.88	1.63	0.0189
UEVLD	UEV and lactate/malate dehyrogenase domains	chr11	chr11:18588464-18588916	11p15.1	38	304	16.8	67.1	0.77	1.62	0.0312
RHOD	ras homolog family member D	chr11	chr11:67056648-67057150	11q13.2	57	356	22.7	70.8	0.91	1.58	0.0398
TMEM138	transmembrane protein 138	chr11	chr11:61361750-61362407	11q12.2	61	435	18.5	66.1	0.85	1.57	0.011
PRRG4	proline rich Gla (G-carboxyglutamic acid) 4 (transmembrane)	chr11	chr11:32829615-32830405	11p13	91	571	23	72.2	0.89	1.56	0.0321
SVIP	small VCP/p97-interacting protein	chr11	chr11:22829220-22829838	11p14.3	60	384	19.4	62	1.02	1.55	0.0377
PITPNM1	phosphatidylinositol transfer protein, membrane-associated 1	chr11	chr11:67492943-67495244	11q13.2	161	1510	14	65.6	0.67	1.54	0.0293
SLC3A2	solute carrier family 3 (amino acid transporter heavy chain), member 2	chr11	chr11:62880766-62881689	11q12.3	78	590	16.9	63.9	0.83	1.54	0.0108
FUT4	fucosyltransferase 4 (alpha (1,3) fucosyltransferase, myeloid-specific)	chr11	chr11:94543729-94545747	11q21	193	1324	19.1	65.6	0.89	1.5	0.0245
GPRC5A	G protein-coupled receptor, class C, group 5, member A	chr12	chr12:12891109-12891733	12p13.1	49	417	5.7	66.7	0.7	3.87	0.0099
HSPB8	heat shock 22kDa protein 8	chr12	-	-	-	-	-	-	-	3.26	0.0393
SOCS2	suppressor of cytokine signaling 2	chr12	chr12:93570188-93573619	12q22	297	2094	17.3	61	0.93	2.54	0.0319
TIGAR	TP53 induced glycolysis regulatory phosphatase	chr12	chr12:4320878-4321581	12p13.32	73	485	20.7	68.9	0.87	2.34	0.0093
ARHGDIB	Rho GDP dissociation inhibitor (GDI) beta	chr12	-	-	-	-	-	-	-	2.31	0.0078
RITA1	RBPJ interacting and tubulin associated 1	chr12	chr12:113184957-113186126	12q24.13	115	780	19.7	66.7	0.88	1.99	0.0459
CRY1	cryptochrome circadian clock 1	chr12	chr12:107092835-107094033	12q23.3	121	781	20.2	65.1	0.96	1.91	0.0389
NOP2	NOP2 nucleolar protein	chr12	chr12:6567834-6568589	12p13.31	70	486	18.5	64.3	0.91	1.89	0.0143
OLR1	oxidized low density lipoprotein (lectin-like) receptor 1	chr12	-	-	-	-	-	-	-	1.89	0.0367
ARNTL2	aryl hydrocarbon receptor nuclear translocator-like 2	chr12	chr12:27332751-27333743	12p11.23	130	747	26.2	75.2	0.93	1.82	0.0378
STX2	syntaxin 2	chr12	chr12:130818549-130819291	12q24.33	56	428	15.1	57.6	0.91	1.81	0.0172
ERGIC2	ERGIC and golgi 2	chr12	chr12:29380514-29380983	12p11.22	30	276	12.8	58.7	0.74	1.73	0.0185
LPCAT3	lysophosphatidylcholine acyltransferase 3	chr12	chr12:7018231-7019052	12p13.31	88	566	21.4	68.9	0.9	1.69	0.0093
KRT18	keratin 18, type I	chr12	chr12:52948902-52949378	12q13.13	53	351	22.2	73.6	0.82	1.67	0.0093
VDR	vitamin D (1,25- dihydroxyvitamin D3) receptor	chr12	chr12:47904863-47905754	12q13.11	69	538	15.5	60.3	0.87	1.65	0.0341
TXNRD1	thioredoxin reductase 1	chr12	chr12:104215620-104216394	12q23.3	74	487	19.1	62.8	0.97	1.64	0.0186
XPOT	exportin, tRNA	chr12	chr12:64404155-64405164	12q14.2	100	629	19.8	62.3	1.04	1.58	0.0452
CD9	CD9 molecule	chr12	chr12:6199987-6201226	12p13.31	110	866	17.7	69.8	0.74	1.56	0.017
RAN	RAN, member RAS oncogene family	chr12	chr12:130871566-130872683	12q24.33	125	620	22.4	55.5	1.46	1.54	0.0368
LLPH	LLP homolog, long-term synaptic facilitation (Aplysia)	chr12	chr12:66130685-66131012	12q14.3	30	200	18.3	61	0.99	1.53	0.0359
FKBP4	FK506 binding protein 4	chr12	chr12:2794224-2796023	12p13.33	191	1204	21.2	66.9	0.95	1.51	0.0366
MARS	methionyl-tRNA synthetase	chr12	chr12:57487968-57488252	12q13.3	28	190	19.6	66.7	0.93	1.5	0.0391
DLGAP1-AS2	DLGAP1 antisense RNA 2	chr18	-	-	-	-	-	-	-	2.72	0.0093
RAB31	RAB31, member RAS oncogene family	chr18	chr18:9707756-9709314	18p11.22	151	1038	19.4	66.6	0.88	2.14	0.0312
LAMA3	laminin, alpha 3	chr18	chr18:23689306-23690385	18q11.2	118	762	21.9	70.6	0.88	2.02	0.0194
TUBB6	tubulin, beta 6 class V	chr18	chr18:12307556-12309044	18p11.21	163	998	21.9	67	0.97	1.67	0.0383
ZADH2	zinc binding alcohol dehydrogenase domain containing 2	chr18	chr18:75207960-75212227	18q22.3	353	2484	16.5	58.2	0.98	1.61	0.0397
SLC5A3	solute carrier family 5 (sodium/myo-inositol cotransporter), member 3	chr21	chr21:34072788-34074105	21q22.11	151	822	22.9	62.4	1.18	2.22	0.0365
PDXK	pyridoxal (pyridoxine, vitamin B6) kinase	chr21	chr21:43718413-43719950	21q22.3	171	1040	22.2	67.6	0.98	1.73	0.0062
TMPRSS2	transmembrane protease, serine 2	chr21	chr21:41506825-41508747	21q22.3	156	1288	16.2	67	0.72	1.73	0.0253
PDXK	uncharacterized protein C21orf124; pyridoxal (pyridoxine, vitamin B6) kinase	chr21	chr21:43728574-43728864	21q22.3	24	184	16.5	63.2	0.86	1.64	0.0131
GART	phosphoribosylglycinamide formyltransferase, phosphoribosylglycinamide synthetase, phosphoribosylaminoimidazole synthetase	chr21	chr21:33541998-33543376	21q22.11	106	833	15.4	60.4	0.85	1.63	0.0148
PWP2	periodic tryptophan protein 2 homolog; PWP2 periodic tryptophan protein homolog (yeast)	chr21	chr21:44107076-44107932	21q22.3	103	598	24	69.8	1.03	1.53	0.0341
SLC37A1	solute carrier family 37 (glucose-6-phosphate transporter), member 1	chr21	chr21:42513480-42514722	21q22.3	133	854	21.4	68.7	0.91	1.53	0.0399
BTG3	BTG family, member 3	chr21	chr21:17612218-17613379	21q21.1	149	835	25.6	71.9	0.99	1.51	0.013
MRPS6	mitochondrial ribosomal protein S6	chr21	chr21:34072788-34074105	21q22.11	151	822	22.9	62.4	1.18	1.51	0.0298
SLC19A1	solute carrier family 19 (folate transporter), member 1	chr21	chr21:45530673-45532372	21q22.3	144	1144	16.9	67.3	0.76	1.51	0.0382
CDC42EP3	CDC42 effector protein (Rho GTPase binding) 3	chr2	chr2:37671000-37672687	2p22.2	167	1097	19.8	65	0.94	3.25	0.0374
HAGLR	HOXD antisense growth-associated long non-coding RNA	chr2	chr2:176178024-176178716	2q31.1	70	475	20.2	68.5	0.86	2.73	0.0029
CHAC2	ChaC, cation transport regulator homolog 2 (E. coli)	chr2	chr2:53767755-53768032	2p16.2	28	185	20.1	66.5	0.91	2.32	0.041
TM4SF20	transmembrane 4 L six family member 20	chr2	-	-	-	-	-	-	-	2.31	0.0124
RHOQ	ras homolog family member Q	chr2	-	-	-	-	-	-	-	1.87	0.0115
FHL2	four and a half LIM domains 2	chr2	chr2:105398422-105399427	2q12.2	96	729	19.1	72.5	0.73	1.85	0.0093
LTBP1	latent transforming growth factor beta binding protein 1	chr2	chr2:32946382-32948097	2p22.3	164	1078	19.1	62.8	0.97	1.85	0.0366
CRIM1	cysteine rich transmembrane BMP regulator 1 (chordin-like)	chr2	chr2:36355255-36357117	2p22.2	191	1215	20.5	65.2	0.97	1.82	0.0335
TTN	titin	chr2	-	-	-	-	-	-	-	1.82	0.0167
SLC1A4	solute carrier family 1 (glutamate/neutral amino acid transporter), member 4	chr2	chr2:64988465-64990078	2p14	175	1106	21.7	68.5	0.93	1.74	0.0276
PKP4	plakophilin 4	chr2	chr2:158456661-158458301	2q24.1	169	1103	20.6	67.2	0.93	1.67	0.0397
LRRFIP1	leucine rich repeat (in FLII) interacting protein 1	chr2	chr2:237691215-237692787	2q37.3	185	1169	23.5	74.3	0.86	1.65	0.0378
POLR1A	polymerase (RNA) I polypeptide A	chr2	chr2:86105537-86106527	2p11.2	67	538	13.5	54.3	0.92	1.63	0.0116
SLC19A3	solute carrier family 19 (thiamine transporter), member 3	chr2	chr2:227717770-227718105	2q36.3	30	219	17.9	65.2	0.84	1.62	0.0397
DAW1	dynein assembly factor with WDR repeat domains 1	chr2	chr2:227871515-227871828	2q36.3	33	220	21	70.1	0.86	1.61	0.0376
LBH	limb bud and heart development	chr2	chr2:30230701-30232789	2p23.1	188	1364	18	65.3	0.85	1.61	0.0093
KIF3C	kinesin family member 3C	chr2	chr2:25981686-25982780	2p23.3	76	660	13.9	60.3	0.76	1.6	0.0132
MFSD6	major facilitator superfamily domain containing 6	chr2	chr2:190407759-190408945	2q32.2	109	713	18.4	60.1	1.02	1.57	0.0245
CYP26B1	cytochrome P450, family 26, subfamily B, polypeptide 1	chr2	chr2:72143993-72150046	2p13.2	436	3536	14.4	58.4	0.85	1.53	0.0371
TGOLN2	trans-golgi network protein 2	chr2	chr2:85327012-85328291	2p11.2	96	792	15	61.9	0.78	1.53	0.0148
B3GNT2	UDP-GlcNAc:betaGal beta-1,3-N-acetylglucosaminyltransferase 2	chr2	chr2:62195057-62196932	2p15	157	1251	16.7	66.7	0.75	1.5	0.0222

## Sheet: combined decitabine and PBA
Supplementary table 5.2: CpG islands information of combined drug treatment induced DEGs promoter region and their regulation.
Gene Symbol	Description	hg38/Human CpG Island info								Combined
		Chr	CpG Position	Band	CpG count	C count plus G count	Percentage CpG	Percentage C or G	Ratio of observed to expected CpG	Fold Change	FDR P-val
GAGE1	G antigen 1	chrX	chrX:49598935-49599547	Xp11.23	46	424	15	69.2	0.65	55.44	0.0062
GAGE12D	G antigen 12D	chrX	chrX:49541648-49542260	Xp11.23	46	424	15	69.2	0.65	26.57	0.0064
CT45A1	cancer/testis antigen family 45, member A1	chrX	-	-	-	-	-	-	-	25.9	0.0074
GAGE12F	G antigen 12F	chrX	chrX:49551204-49551816	Xp11.23	46	424	15	69.2	0.65	24.42	0.0091
GAGE3	G antigen 3	chrX	chrX:49560757-49561369	Xp11.23	46	424	15	69.2	0.65	20.1	0.008
ACRC	acidic repeat containing	chrX	chrX:71603664-71604253	Xq13.1	55	305	18.6	51.7	1.4	13.78	0.0322
PAGE1	P antigen family, member 1 (prostate associated)	chrX	chrX:71603664-71604253	Xq13.1	55	305	18.6	51.7	1.4	13.33	0.0118
TKTL1	transketolase-like 1	chrX	chrX:154295389-154295822	Xq28	32	271	14.7	62.4	0.76	7.85	0.0064
XIST	X inactive specific transcript (non-protein coding)	chrX	-	-	-	-	-	-	-	5.98	0.0118
PAGE4	P antigen family, member 4 (prostate associated)	chrX	-	-	-	-	-	-	-	5.8	0.0038
SLC6A8	solute carrier family 6 (neurotransmitter transporter), member 8	chrX	chrX:153687602-153689195	Xq28	143	867	17.9	54.4	1.22	3.99	0.0024
HEPH	hephaestin	chrX	-	-	-	-	-	-	-	1.73	0.0213
